# Supplementary material for: A Scopus-Based Bibliometric Analysis of Global Research Contributions on Milk Fluoridation
Source: Int J Environ Res Public Health. 2022 Jul 6;19(14):8233. doi: 10.3390/ijerph19148233 (PMC9323886; doi:10.3390/ijerph19148233)
Supplement: Supplementary file 1 [file ijerph-19-08233-s001.zip]

Archive with 1 entries (1 files):
- File S1. Scopus document.csv
