# Supplementary material for: A Scopus-Based Bibliometric Analysis of Global Research Contributions on Milk Fluoridation
Source: Int J Environ Res Public Health. 2022 Jul 6;19(14):8233. doi: 10.3390/ijerph19148233 (PMC9323886; doi:10.3390/ijerph19148233)
Supplement: Supplementary file 1 [file ijerph-19-08233-s001.zip › File S1. Scopus document.csv]

Authors	Author(s) ID	Title	Year	Source title	Volume	Issue	Art. No.	Page start	Page end	Page count	Cited by	DOI	Link	Affiliations	Authors with affiliations	Abstract	Author Keywords	Index Keywords	Molecular Sequence Numbers	Chemicals/CAS	Tradenames	Manufacturers	Funding Details	Funding Text 1	Funding Text 2	Funding Text 3	Funding Text 4	Funding Text 5	Funding Text 6	Funding Text 7	Funding Text 8	Funding Text 9	Funding Text 10	References	Correspondence Address	Editors	Sponsors	Publisher	Conference name	Conference date	Conference location	Conference code	ISSN	ISBN	CODEN	PubMed ID	Language of Original Document	Abbreviated Source Title	Document Type
Terakulvanich P., Auychaiwatt P., Ekkert S., Jirakran K., Trairatvorakul C., Sriarj W.	57377983100;57377203400;57377824000;57222470020;6507110082;55968221300;	Fluoridated milk enhances the mineral density of artificial proximal carious lesions in situ	2021	Acta Odontologica Scandinavica								10.1080/00016357.2021.2014067	https://www.scopus.com/inward/record.uri?eid=2-s2.0-85121450329&doi=10.1080%2f00016357.2021.2014067&partnerID=40&md5=f2314740759fcad1aeb2796e3bd2153a	Faculty of Dentistry, Chulalongkorn University, Bangkok, Thailand; Maximizing Thai Children?s Developmental Potential Research Unit, Department of Pediatrics, Faculty of Medicine, Chulalongkorn University, Bangkok, Thailand; Department of Pediatric Dentistry, Faculty of Dentistry, Chulalongkorn University, Bangkok, Thailand	Terakulvanich, P., Faculty of Dentistry, Chulalongkorn University, Bangkok, Thailand; Auychaiwatt, P., Faculty of Dentistry, Chulalongkorn University, Bangkok, Thailand; Ekkert, S., Faculty of Dentistry, Chulalongkorn University, Bangkok, Thailand; Jirakran, K., Maximizing Thai Children?s Developmental Potential Research Unit, Department of Pediatrics, Faculty of Medicine, Chulalongkorn Universit…	Objective: To compare the mineral density (MD) of non-fluoridated-milk (non-F-milk), fluoridated-milk (F-milk), adjunctive to 1000-ppm-fluoride dentifrice (FD), and 1000-ppm-FD alone of proximal artificial enamel carious lesions (AECL) in high caries-risk patients. Materials and methods: This double-blind, cross-over in situ study comprised seven high caries-risk volunteers. Orthodontic brackets …	Fluoridated milk; fluoride; micro-CT; proximal caries; remineralization																	Cury, J.A., Tenuta, L.M.A., Enamel remineralization: controlling the caries disease or treating early caries lesions? (2009) Braz Oral Res, 23, pp. 23-30; Guzm?n-Armstrong, S., Chalmers, J., Warren, J.J., Ask us. White spot lesions: prevention and treatment (2010) Am J Orthod Dentofacial Orthop, 138 (6), pp. 690-696; Rugg-Gunn, A., Banoczy, J., Fluoride toothpastes and fluoride mouthrinses for ho…	Sriarj, W.; Department of Pediatric Dentistry, 34 Henri Dunant Road, Thailand; email: wannakorn.s@chula.ac.th			Taylor and Francis Ltd.					16357		AOSCA		English	Acta Odontol. Scand.	Article
Castro R.J., Maltz M., Arthur R.A., Giacaman R.A.	55660164500;13609697500;19933646700;22134506500;	Anti-caries effect of fluoridated milk-based drink consumed by older adults on an in vitro root caries experimental model	2020	Archives of Oral Biology	118		104878				4	10.1016/j.archoralbio.2020.104878	https://www.scopus.com/inward/record.uri?eid=2-s2.0-85089740424&doi=10.1016%2fj.archoralbio.2020.104878&partnerID=40&md5=80cfaf157d1ba36ac684bb462cda73d8	Cariology Unit, Department of Oral Rehabilitation and Health Sciences Faculty, School of Dentistry, University of Talca, 1 Poniente 1141, Talca, Chile; Preventive and Community Dentistry Department, Dental School, Federal University of Rio Grande do Sul (UFRGS), Rua Ramiro Barcelos 2492, Porto Alegre, Brazil	Castro, R.J., Cariology Unit, Department of Oral Rehabilitation and Health Sciences Faculty, School of Dentistry, University of Talca, 1 Poniente 1141, Talca, Chile; Maltz, M., Preventive and Community Dentistry Department, Dental School, Federal University of Rio Grande do Sul (UFRGS), Rua Ramiro Barcelos 2492, Porto Alegre, Brazil; Arthur, R.A., Preventive and Community Dentistry Department, De…	Objective: This study aimed to evaluate the anti-caries effect of a fluoridated milk-based drink on a root caries model by assessing mineral loss and both biofilm microbial viability and acidogenicity under increasing concentrations of fluoride supplementation. Design: Streptococcus mutans UA159 biofilms were grown on root dentin slabs for five days. The slabs were randomly assigned to following …	demineralization; dentin; Fluoridation; Streptococcus mutans; sucrose	anticaries agent; fluoride; animal; biofilm; chemistry; dental caries; dentin; enamel; fortified food; in vitro study; milk; randomization; Streptococcus mutans; tooth disease; Animals; Biofilms; Cariostatic Agents; Dental Caries; Dental Enamel; Dentin; Fluorides; Food, Fortified; In Vitro Techniques; Milk; Random Allocation; Root Caries; Streptococcus mutans; Tooth Demineralization		fluoride, 16984-48-8; Cariostatic Agents; Fluorides			Fondo Nacional de Desarrollo Cient?fico y Tecnol?gico,�FONDECYT: 1140623;�Universidad de Talca,�UTALCA: VAC 600 611	Funding for the study was contributed by the Interdisciplinary Excellence Research Program on Healthy Aging (PIEI?ES), Academic Vice-Rectory, University of Talca, Chile , # VAC 600 611 to RJC and a Chilean Government Grant FONDECYT # 1140623 to RAG.										Arnold, W.H., Heidt, B.A., Kuntz, S., Naumova, E.A., Effects of fluoridated milk on root dentin remineralization (2014) PLoS One, 9 (8), p. e104327; Beighton, D., Hayday, H., The effects of fluoride on the growth of oral streptococci (1980) Microbios, 27 (108), pp. 117-124; Bergman, C., Gray-Scott, D., Chen, J.J., Meacham, S., What is next for the Dietary Reference Intakes for bone metabolism rel…	Maltz, M.; Federal University of Rio Grande do Sul, Rua Ramiro Barcelos 2492, Brazil; email: marisa.maltz@gmail.com			Elsevier Ltd					39969		AOBIA	32854060	English	Arch. Oral Biol.	Article
Mahesh J., Veeresh D.J., Akhil P., Vishnuprasad S., Premkumar S., Shaswata K.	57497159700;57194744810;57219024962;57202380581;57219027267;57219022696;	Comparative evaluation of root caries remineralization effect of plain milk, 5ppm of fluoridated milk, and 5ppm of sodium fluoride in deionized water using surface microhardness test: An in vitro study	2020	Journal of Pharmacy and Bioallied Sciences	12	5		S182	S189			10.4103/jpbs.JPBS_54_20	https://www.scopus.com/inward/record.uri?eid=2-s2.0-85091088389&doi=10.4103%2fjpbs.JPBS_54_20&partnerID=40&md5=0ed609419d2f98c09f5e2d8fcb75129b	Department of Public Health Dentistry, Karpaga Vinayaga Institute of Dental Sciences, Madhuranthagam, Tamilnadu, India; Department of Public Health Dentistry, Bapuji Dental College and Hospital, Davangere, Karnataka, India; Department of Public Health Dentistry, Lenora Institute of Dental Sciences, Rajahmundry, Andhra Pradesh, India; Department of Oral and Maxillofacial Pathology, Jkkn Dental Col…	Mahesh, J., Department of Public Health Dentistry, Karpaga Vinayaga Institute of Dental Sciences, Madhuranthagam, Tamilnadu, India; Veeresh, D.J., Department of Public Health Dentistry, Bapuji Dental College and Hospital, Davangere, Karnataka, India; Akhil, P., Department of Public Health Dentistry, Lenora Institute of Dental Sciences, Rajahmundry, Andhra Pradesh, India; Vishnuprasad, S., Departm…	Background: There is an increase in longevity of teeth retained in elderly population, leading to increased risk of root caries. Therefore, new and affordable preventive strategies are in need to reduce this problem. Hence, the aim and objective of the study was to assess and compare the root caries remineralization effect of plain milk, 5ppm of fluoridated milk, and 5ppm of NaF in deionized wate…	5-ppm fluoridated milk; pH cycling; root caries; Vickers microhardness test	deionized water; sodium fluoride; Article; bone demineralization; comparative study; controlled study; dental caries; fluoridation; hardness; human; human tissue; in vitro study; milk; pH; priority journal; randomized controlled trial; surface property; tooth development; tooth root		sodium fluoride, 51668-54-3, 7681-49-4, 79933-27-0														Moses, J, Rangeeth, BN, Gurunathan, D, Prevalence of dental caries, socio-economic status and treatment needs among 5 to 15 year old school going children of Chidambaram (2011) J Clin Diagno Res, 5, pp. 146-151; Saunders, RH, Meyerowitz, C, Dental caries in older adults (2005) Dent Clin North Am, 49, pp. 293-308; Nicolau, B, Srisilapanan, P, Marcenes, W, Number of teeth and risk of root caries (2…	Mahesh, J.N0. 213, 8th block, Kaviarasu Kannadhasan Nagar, India; email: mahesh.jagadeson@gmail.com			Wolters Kluwer Medknow Publications					9757406				English	J. Pharm. Bioallied Sci.	Article
Jirarattanasopha V., Pruetpongpun N., Amornpipithkul C., Sanguansin S.	57205251148;57209408773;57209418571;14049237300;	Effect of nonfluoridated milk and fluoridated milk on acidic dental plaque	2019	Pediatric Dental Journal	29	2		53	58			10.1016/j.pdj.2019.06.001	https://www.scopus.com/inward/record.uri?eid=2-s2.0-85067664625&doi=10.1016%2fj.pdj.2019.06.001&partnerID=40&md5=44dc1788eb4c4c3a9a7d7023fa128e96	Department of Pediatric Dentistry, Faculty of Dentistry, Mahidol University, Bangkok, Thailand; Dental Department, Bangkok Hospital Phitsanulok, Phitsanulok, Thailand; Department of Oral Biology, Faculty of Dentistry, Mahidol University, Bangkok, Thailand	Jirarattanasopha, V., Department of Pediatric Dentistry, Faculty of Dentistry, Mahidol University, Bangkok, Thailand; Pruetpongpun, N., Dental Department, Bangkok Hospital Phitsanulok, Phitsanulok, Thailand; Amornpipithkul, C., Department of Pediatric Dentistry, Faculty of Dentistry, Mahidol University, Bangkok, Thailand; Sanguansin, S., Department of Oral Biology, Faculty of Dentistry, Mahidol U…	Purpose: Recovering the acidic plaque pH to its resting value as soon as possible after exposure to a sugary beverage might reduce the risk of dental caries. Milk contains nutrients that help to buffer acid. Adding fluoride to milk might enhance this effect. Accordingly, this study investigates the effect of milk and fluoridated milk on acidic dental plaque. Methods: The study was a randomized cr…	Fluoridated milk; Milk; Plaque pH; Sucrose	distilled water; fluoride; sucrose; acidic dental plaque; adult; Article; clinical article; controlled study; crossover procedure; female; fluoridated milk; human; milk; mouth hygiene; pH; priority journal; randomized controlled trial; tooth plaque		fluoride, 16984-48-8; sucrose, 122880-25-5, 57-50-1			Faculty of Dentistry, McGill University;�Mahidol University	We gratefully acknowledge the support of Department of Pediatric Dentistry, Faculty of Dentistry, Mahidol University.	We gratefully acknowledge the support of Department of Pediatric Dentistry, Faculty of Dentistry, Mahidol University.									Petersen, P.E., Bourgeois, D., Ogawa, H., Estupinan-Day, S., Ndiaye, C., The global burden of oral diseases and risks to oral health (2005) Bull World Health Organ, 83, pp. 661-669; Pahel, B.T., Rozier, R.G., Slade, G.D., Parental perceptions of children's oral health: the early childhood oral health impact scale (ECOHIS) (2007) Health Qual Life Outcomes, 5, p. 6. , Available at: (Accessed 30 Jun…	Jirarattanasopha, V.; Department of Pediatric Dentistry, 6 Yothi Rd., Ratchathewi, Thailand; email: varangkanar.jir@mahidol.ac.th			Elsevier Ltd					9172394				English	Pediatr. Dent. J.	Article
Malinowski M., Toumba K.J., Strafford S.M., Duggal M.S.	55339942900;6701697407;6506358882;57195339753;	The effect on dental enamel of the frequency of consumption of fluoridated milk with a cariogenic challenge in situ	2018	Journal of Dentistry	70			87	91		2	10.1016/j.jdent.2017.12.016	https://www.scopus.com/inward/record.uri?eid=2-s2.0-85040359201&doi=10.1016%2fj.jdent.2017.12.016&partnerID=40&md5=311bd4c83b1bbd3ba35b2a6091aec101	Paediatric Dentistry, Leeds Dental Institute, Leeds, United Kingdom; Faculty of Dentistry, National University of Singapore, Singapore	Malinowski, M., Paediatric Dentistry, Leeds Dental Institute, Leeds, United Kingdom; Toumba, K.J., Paediatric Dentistry, Leeds Dental Institute, Leeds, United Kingdom; Strafford, S.M., Paediatric Dentistry, Leeds Dental Institute, Leeds, United Kingdom; Duggal, M.S., Paediatric Dentistry, Leeds Dental Institute, Leeds, United Kingdom, Faculty of Dentistry, National University of Singapore, Singap…	Objectives: To evaluate the effect on enamel of varying the frequency of consumption of 1.0 mg F in milk once per day, twice per day or once every other day under cariogenic challenge in situ. Materials and methods: In a controlled, randomised, cross-over, single-blind study, 25 subjects wore an intra-oral lower removable appliance with enamel slabs for 21 days during each study arm. Subjects use…	Demineralisation; Enamel; Fluoride; Milk; Remineralisation	anticaries agent; cariogenic agent; fluoride; sodium fluoride; sucrose; toothpaste; animal; chemistry; controlled study; crossover procedure; dental caries; dental procedure; dose response; drug effect; enamel; female; hardness; human; male; microradiography; milk; pathology; randomized controlled trial; single blind procedure; tooth disease; topical drug administration; Administration, Topical; …		fluoride, 16984-48-8; sodium fluoride, 51668-54-3, 7681-49-4, 79933-27-0; sucrose, 122880-25-5, 57-50-1; Cariogenic Agents; Cariostatic Agents; Fluorides; Sodium Fluoride; Sucrose; Toothpastes				This study was supported by a PhD project grant from the Borrow Foundation .										Pakhomov, G.N., Ivanova, K., Moller, I.J., Vrabcheva, M., Dental caries-reducing effects of a milk fluoridation project in Bulgaria (1995) J. Public Health Dent., 155, pp. 234-237; Banoczy, J., Petersen, P.E., Rugg-Gunn, A.J., (2009) Milk Fluoridation for the Prevention of Dental Caries, , http://apps.who.int/iris/bitstream/10665/44152/1/9789241547758_eng.pdf, WHO, Press Geneva (Accessed 14 Octob…	Duggal, M.S.; Faculty of Dentistry, Singapore; email: denmasd@nus.edu.sg			Elsevier Ltd					3005712		JDENA	29292066	English	J. Dent.	Article
Mari?o R., Traub F., Lekfuangfu P., Niyomsilp K.	7102688859;57200643807;57200660007;57200641150;	Cost-effectiveness analysis of a school-based dental caries prevention program using fluoridated milk in Bangkok, Thailand	2018	BMC Oral Health	18	1	24				7	10.1186/s12903-018-0485-7	https://www.scopus.com/inward/record.uri?eid=2-s2.0-85042082588&doi=10.1186%2fs12903-018-0485-7&partnerID=40&md5=ff1a8e562e157e2ca47db8f5e71f2f78	University of Melbourne, Melbourne Dental School, Oral Health Cooperative Research Centre, Melbourne, VIC 3010, Australia; Department of Health, Ministry of Public Health, Dental Health Bureau, Bangkok, Thailand	Mari?o, R., University of Melbourne, Melbourne Dental School, Oral Health Cooperative Research Centre, Melbourne, VIC 3010, Australia; Traub, F., University of Melbourne, Melbourne Dental School, Oral Health Cooperative Research Centre, Melbourne, VIC 3010, Australia; Lekfuangfu, P., Department of Health, Ministry of Public Health, Dental Health Bureau, Bangkok, Thailand; Niyomsilp, K., Departmen…	Background: This study modelled the cost-effectiveness, from a societal perspective, of a program that used fluoridated milk to prevent dental caries in children who were 6years old at the beginning of the program, versus non-intervention, after 6years. Methods: After 6 years, children in the milk-fluoridation program had a significant (34%) reduction in dental caries experience compared to those…	Dental caries; Fluoridation; Thailand	food additive; animal; child; clinical trial; cost benefit analysis; dental caries; DMF index; economics; fluoridation; human; milk; procedures; school health service; Thailand; Animals; Child; Cost-Benefit Analysis; Dental Caries; DMF Index; Fluoridation; Food Additives; Humans; Milk; School Health Services; Thailand		Food Additives				This study was partially funded by a grant received from The Borrow Foundation (UK). The Foundation had not role in the design of the study, data collection and interpretation or in writing of the manuscript.										Fluoridation of public drinking water to prevent dental caries (1999) MMW, 48, pp. 933-990; K?nzel, W., Systemic use of fluoride-other methods: salt, sugar, milk, etc (1993) Caries Res, 27, pp. 16-22; O'Mullane, D., Systemic fluorides (1994) Adv Dent Res, 8, pp. 181-184; Mari?o, R., Se debe fluorurar la leche? (1996) Bol Oficina Sanit Panam, 75, pp. 98-109; (1994) Fluorides and oral health, , Rep…	Mari?o, R.; University of Melbourne, Australia; email: r.marino@unimelb.edu.au			BioMed Central Ltd.					14726831			29448929	English	BMC Oral Health	Article
Boonviriya S., Tannukit S., Jitpukdeebodintra S.	57195636469;8342298600;23988980700;	Effects of tannin-fluoride and milk-fluoride mixture on human enamel erosion from inappropriately chlorinated pool water	2017	Journal of Oral Science	59	3		383	390		1	10.2334/josnusd.16-0582	https://www.scopus.com/inward/record.uri?eid=2-s2.0-85029424224&doi=10.2334%2fjosnusd.16-0582&partnerID=40&md5=074bb28d97dd18dfc5635a9d16786d7f	Songkhla Provincial Public Health Office, Songkhla, Thailand; Department of Oral Biology and Occlusion, Faculty of Dentistry, Prince of Songkla University, Songkhla, Thailand	Boonviriya, S., Songkhla Provincial Public Health Office, Songkhla, Thailand; Tannukit, S., Department of Oral Biology and Occlusion, Faculty of Dentistry, Prince of Songkla University, Songkhla, Thailand; Jitpukdeebodintra, S., Department of Oral Biology and Occlusion, Faculty of Dentistry, Prince of Songkla University, Songkhla, Thailand	This in vitro study aimed to investigate the efficacy of tannin-fluoride and milk-fluoride mixtures on human enamel erosion after exposure to inappropriately chlorinated pool water. Enamel specimens were immersed in swimming pool water (pH 2.7) for 30 min and in each test reagent for 4 min once a day for 60 consecutive days (group I: control, group II: tannin-fluoride, group III: milk-fluoride, g…	Enamel erosion; In vitro; Inappropriately chlorinated pool; Milk-fluoride; Tannin-fluoride	fluoride; tannin derivative; animal; electron probe microanalysis; halogenation; hardness; human; milk; scanning electron microscopy; surface property; swimming pool; tooth disease; Animals; Electron Probe Microanalysis; Fluorides; Halogenation; Hardness; Humans; Microscopy, Electron, Scanning; Milk; Surface Properties; Swimming Pools; Tannins; Tooth Erosion		fluoride, 16984-48-8; Fluorides; Tannins			Prince of Songkla University,�PSU	The authors gratefully acknowledge Prof. Dr. Sittichai Koontongkaew (Faculty of Dentistry, Thammasat University) for his comments on and proofreading of our manuscript. We would also like to thank Mrs. Bunjird Yapong (Department of Oral Biology and Occlusion, Prince of Songkla University) and Chanya Chuenarrom (Department of Prosthetic Dentistry, Prince of Songkla University) for their technical …										Imfeld, T., Dental erosion. Definition, classification and links (1996) Eur J Oral Sci, 104, pp. 151-155; Magalh?es, A.C., Wiegand, A., Rios, D., Hon?rio, H.M., Buzalaf, M.A., Insights into preventive measures for dental erosion (2009) J Appl Oral Sci, 17, pp. 75-86; Lussi, A., Jaeggi, T., Zero, D., The role of diet in the aetiology of dental erosion (2004) Caries Res, 38, pp. 34-44; Dawes, C., B…	Boonviriya, S.; Department of Oral Biology and Occlusion, Thailand; email: suwanna_90007@yahoo.com			Nihon University, School of Dentistry					13434934			28904314	English	J. Oral Sci.	Article
Norman M., Twetman S., Hultgren Talvilahti A., Granstr?m E., Stecks?n-Blicks C.	57194090081;57203616204;57194098349;55618635900;6701391616;	Urinary fluoride excretion in preschool children after intake of fluoridated milk and use of fluoride-containing toothpaste	2017	Community Dental Health	34	1		27	31		3	10.1922/CDH_3943Norman05	https://www.scopus.com/inward/record.uri?eid=2-s2.0-85018681272&doi=10.1922%2fCDH_3943Norman05&partnerID=40&md5=8d696f986553632a5b59e508deaa7c2c	Public Dental Health Service, County of Dalarna, Sweden; Department of Odontology, University of Copenhagen, Denmark; Public Dental Health Service, Pediatric Dentistry, County of Dalarna, Sweden; Department of Odontology, Pediatric Dentistry, Ume? University, Sweden	Norman, M., Public Dental Health Service, County of Dalarna, Sweden; Twetman, S., Department of Odontology, University of Copenhagen, Denmark; Hultgren Talvilahti, A., Public Dental Health Service, Pediatric Dentistry, County of Dalarna, Sweden; Granstr?m, E., Department of Odontology, Pediatric Dentistry, Ume? University, Sweden; Stecks?n-Blicks, C., Department of Odontology, Pediatric Dentistry…	Objective: To assess the urinary fluoride excretion in preschool children after drinking fluoridated milk with 0.185 mg F and 0.375 mg F and to study the impact of use of fluoride toothpaste. Basic research design: Double-blind cross-over study. Participants: Nine healthy children, 2.5-4.5 years of age. Intervention: In a randomized order, participants drank 1.5 dl milk once daily for 7 days with…	Caries prevention; Children; Fluoride excretion; Fluoride toothpaste; Milk fluoridation; Sweden	fluoride; toothpaste; animal; chemistry; controlled study; crossover procedure; double blind procedure; human; milk; preschool child; randomized controlled trial; urine; Animals; Child, Preschool; Cross-Over Studies; Double-Blind Method; Fluorides; Humans; Milk; Toothpastes		fluoride, 16984-48-8; Fluorides; Toothpastes														Andr? Kramer, A.C., Skeie, M.S., Skaare, A.B., Espelid, I., Ostberg, A.L., Caries increment in primary teeth from 3 to 6 years of age: A longitudinal study in Swedish children (2014) European Archives of Paediatric Dentistry, 15, pp. 167-173; Banoczy, J., Rugg-Gunn, A., Woodward, M., Milk fluoridation for the prevention of dental caries (2013) Acta Medica Academica, 42, pp. 156-167; Bronckers, A.…	Stecks?n-Blicks, C.; Pediatric Dentistry, Sweden; email: christina.stecksen-blicks@umu.se			Dennis Barber Ltd					0265539X			28561554	English	Community Dent. Health	Article
Cassiano L., Pessan J., Comar L., Levy F., Cardoso C., Dionisio A., Manarelli M., Grizzo L., Magalh?es A.C., Buzalaf M.	55990227800;8651834800;35083328100;7202926697;57202304786;57191620674;36128870100;24070238900;14048772500;6601915238;	Frequency of intake and amount of fluoride in milk for remineralisation of artificial caries on enamel and dentine: Ex vivo/in situ study	2017	Archives of Oral Biology	73			136	141		7	10.1016/j.archoralbio.2016.10.005	https://www.scopus.com/inward/record.uri?eid=2-s2.0-84992111575&doi=10.1016%2fj.archoralbio.2016.10.005&partnerID=40&md5=f4a9aa0a035286520c720b197afa15fb	Department of Biological Sciences, Bauru School of Dentistry, University of S?o Paulo, Bauru, SP, Al. Oct?vio Pinheiro Brisolla, 9-75, Bauru, SP 17012-901, Brazil; Ara?atuba Dental School, UNESP - Univ Estadual Paulista, Ara?atuba, SP, R. Jos? Bonif?cio, 1193, Ara?atuba, SP 16015-050, Brazil; School of Dentistry, Univ. Cidade de S?o Paulo (UNICID), R. Ces?rio Galeno, 448/475S?o Paulo-SP 03071-000…	Cassiano, L., Department of Biological Sciences, Bauru School of Dentistry, University of S?o Paulo, Bauru, SP, Al. Oct?vio Pinheiro Brisolla, 9-75, Bauru, SP 17012-901, Brazil; Pessan, J., Ara?atuba Dental School, UNESP - Univ Estadual Paulista, Ara?atuba, SP, R. Jos? Bonif?cio, 1193, Ara?atuba, SP 16015-050, Brazil; Comar, L., School of Dentistry, Univ. Cidade de S?o Paulo (UNICID), R. Ces?rio …	Objectives This study analysed the effect of frequency of intake and amount of fluoride in milk on the remineralisation of artificial enamel and dentine caries lesions ex vivo/in situ. Materials and methods Pre-demineralised bovine enamel and dentine slabs were randomly allocated into 5 groups and fixed in removable appliances used by subjects for 7�days in each phase. Each treatment comprised mi…	Caries; Dentine; Enamel; Fluoride; Milk; Remineralisation	anticaries agent; fluoride; fluorophosphate; phosphate; animal; bovine; chemistry; controlled study; crossover procedure; dental caries; dental procedure; dentin; diagnostic imaging; dose response; double blind procedure; drug effects; enamel; female; human; male; microradiography; milk; pathology; procedures; randomized controlled trial; surface property; Animals; Cariostatic Agents; Cattle; Cro…		fluoride, 16984-48-8; fluorophosphate, 10163-15-2, 15181-43-8, 7631-97-2, 7789-74-4; phosphate, 14066-19-4, 14265-44-2; Cariostatic Agents; Fluorides; fluorophosphate; Phosphates			Coordena??o de Aperfei?oamento de Pessoal de N?vel Superior,�CAPES	This study was supported by The Borrow Foundation. The authors thank CAPES for the concession of a Master scholarship to the first author.										Afonso, R.L., Pessan, J.P., Igreja, B.B., Cantagallo, C.F., Danelon, M., Delbem, A.C., In situ protocol for the determination of dose-response effect of low-fluoride dentifrices on enamel remineralization (2013) Journal of Applied Oral Science, 21 (6), pp. 525-532; Angmar, B., Carlstrom, D., Glas, J.E., Studies on the ultrastructure of dental enamel: Iv. The mineralization of normal human enamel …	Buzalaf, M.; Department of Biological Sciences, Al. Oct?vio Pinheiro Brisolla, 9-75, Brazil; email: mbuzalaf@fob.usp.br			Elsevier Ltd					39969		AOBIA	27764682	English	Arch. Oral Biol.	Article
Whitford G.M., Riley D.V., Schafer T.E., Looney S.W.	7005903713;57195458688;7102344840;7004603982;	Mode of drinking fluoridated milk: effect on intraoral fluoride concentrations	2016	International Journal of Paediatric Dentistry	26	6		457	462		1	10.1111/ipd.12218	https://www.scopus.com/inward/record.uri?eid=2-s2.0-85028269398&doi=10.1111%2fipd.12218&partnerID=40&md5=53eccb71e9feee80c1c4547eeef4fff9	Department of Oral Biology, College of Dental Medicine, Georgia Regents University, Augusta, Georgia; Department of Pediatric Dentistry, College of Dental Medicine, Georgia Regents University, Augusta, Georgia; Department of Biostatistics and Epidemiology, Medical College of Georgia, Georgia Regents University, Augusta, Georgia	Whitford, G.M., Department of Oral Biology, College of Dental Medicine, Georgia Regents University, Augusta, Georgia; Riley, D.V., Department of Oral Biology, College of Dental Medicine, Georgia Regents University, Augusta, Georgia; Schafer, T.E., Department of Pediatric Dentistry, College of Dental Medicine, Georgia Regents University, Augusta, Georgia; Looney, S.W., Department of Biostatistics …	Objective: To determine the effect of the mode of drinking fluoridated milk on salivary and plaque fluoride concentrations. Methods: Fluoridated milk was ingested by 32 children in three ways: (a) directly from the container (1.0 and 5.0 mg F/litre), (b) through a straw with the tip between the lips (5.0 mg F/litre), and (c) with the tip deep in the oral cavity (5.0 mg F/litre). Saliva was collec…																		B?n?czy, J., Petersen, P.E., Rugg-Gunn, A.J., (2009) Milk Fluoridation for the Prevention of Dental Caries, , Geneva, World Health Organization; B?n?czy, J., Rugg-Gunn, A.J., Woodward, M., Milk fluoridation for the prevention of dental caries (2013) Acta Med Acad, 42, pp. 156-167; Hardwick, J.L., Teasdale, J., Bloodworth, G., Caries increments over 4 years in children aged 12 at the start of wate…	Whitford, G.M.; Department of Oral Biology, Georgia; email: gwhitfor@gru.edu			Blackwell Publishing Ltd					9607439			26667051	English	Int. J. Paediatr. Dent.	Article
Cassiano L.P.S., Charone S., Souza J.G., Leizico L.C., Pessan J.P., Magalh?es A.C., Buzalaf M.A.R.	55990227800;57209071115;57188725482;57188726418;8651834800;14048772500;6601915238;	Protective Effect of Whole and Fat-Free Fluoridated Milk, Applied before or after Acid Challenge, against Dental Erosion	2016	Caries Research	50	2		111	116		6	10.1159/000444024	https://www.scopus.com/inward/record.uri?eid=2-s2.0-84962541995&doi=10.1159%2f000444024&partnerID=40&md5=646576884bd226c44e56a2e7e2a65346	Department of Biological Sciences, Bauru School of Dentistry, University of S?o Paulo, Al. Octavio Pinheiro Brisolla, 9-75, Bauru, SP 17012-901, Brazil; Ara?atuba Dental School, Universidade Estadual Paulista (UNESP), Ara?atuba, Brazil	Cassiano, L.P.S., Department of Biological Sciences, Bauru School of Dentistry, University of S?o Paulo, Al. Octavio Pinheiro Brisolla, 9-75, Bauru, SP 17012-901, Brazil; Charone, S., Department of Biological Sciences, Bauru School of Dentistry, University of S?o Paulo, Al. Octavio Pinheiro Brisolla, 9-75, Bauru, SP 17012-901, Brazil; Souza, J.G., Department of Biological Sciences, Bauru School o…	This study analysed in vitro the effect of milk against dental erosion, considering three factors: the type of milk (bovine whole/fat-free), the presence of different fluoride concentrations and the time of application (before/after erosive challenge). Bovine enamel (n = 15/group) and root dentine (n = 12/group) specimens were submitted to the following treatments: after the first erosive challen…	Dentine; Enamel; Fluoride; Milk; Tooth Erosion	citric acid; fat intake; sodium fluoride; analysis; animal; bovine; chemically induced; chemistry; dental procedure; dentin; dose response; drug effects; enamel; fat intake; fortified food; in vitro study; milk; nonparametric test; pathology; pH; physiology; saliva; time factor; Tooth Erosion; Animals; Cattle; Citric Acid; Dental Enamel; Dentin; Dietary Fats; Dose-Response Relationship, Drug; Foo…		citric acid, 126-44-3, 5949-29-1, 77-92-9, 8002-14-0; sodium fluoride, 51668-54-3, 7681-49-4, 79933-27-0; Citric Acid; Dietary Fats; Sodium Fluoride														Aimutis, W.R., Bioactive properties of milk proteins with particular focus on anticariogenesis (2004) J Nutr, 134, pp. 989S-995S; Arnold, W.H., Heidt, B.A., Kuntz, S., Naumova, E.A., Effects of fluoridated milk on root dentin remineralization (2014) PLoS One, 9, p. e104327; Banoczy, J., Rugg-Gunn, A., Woodward, M., Milk fluoridation for the prevention of dental caries (2013) Acta Med Acad, 42, pp…				S. Karger AG					86568		CAREB	26939048	English	Caries Res.	Article
Petersen P.E., Kwan S., Ogawa H.	7202335887;7102903651;55704561600;	Long term evaluation of the clinical effectiveness of community milk fluoridation in Bulgaria	2015	Community Dental Health	32	4		199	203		7	10.1922/CDH_3629Petersen05	https://www.scopus.com/inward/record.uri?eid=2-s2.0-84949795031&doi=10.1922%2fCDH_3629Petersen05&partnerID=40&md5=4a33e043df542c95fe1828e9dc4f821d	University of Copenhagen, Denmark; Leeds Dental Institute, Leeds University, Leeds, United Kingdom; World Health Organization, Geneva, Switzerland	Petersen, P.E., University of Copenhagen, Denmark, World Health Organization, Geneva, Switzerland; Kwan, S., Leeds Dental Institute, Leeds University, Leeds, United Kingdom; Ogawa, H., World Health Organization, Geneva, Switzerland	Objective: To determine the clinical effectiveness of a community milk fluoridation programme. Basic research design: Parallel arm 5-year cohort study, with final cross-sectional comparisons between groups. Participants: 3-year-olds in 8 Bulgarian cities/towns entered the cohort study with random samples (n=1,782) recruited at baseline in 2004. After 5 years in 2009 sub-samples (about 30%) of the…	Bulgaria; Children; Cohort study; Dental caries prevention; Fluoridated milk	anticaries agent; fluoride; yoghurt; animal; Bulgaria; child; cohort analysis; comparative study; cross-sectional study; deciduous tooth; dental caries; female; follow up; health survey; human; longitudinal study; male; milk; pathology; preschool child; treatment outcome; Animals; Bulgaria; Cariostatic Agents; Child; Child, Preschool; Cohort Studies; Cross-Sectional Studies; Dental Caries; DMF In…		fluoride, 16984-48-8; Cariostatic Agents; Fluorides														Atanassov, N., Vrabcheva, M., Todorova, N., Markova, N., F-milk scheme for dental caries prevention 10 years experience (1999) Modern Stomatology, 2, pp. 3-5; (2007) A Systematic Review of the Efficacy and Safety of Fluoridation, , Canberra: Australian Government, National Health and Medical Research Council; B?n?czy, J., Petersen, P.E., Rugg-Gunn, A.J., (2009) Milk Fluoridation for the Preventio…	Petersen, P.E.Oester Farimagsgade 5, P.O. Box 2099, Denmark; email: poep@sund.ku.dk			Dennis Barber Ltd					0265539X			26738215	English	Community Dent. Health	Article
Ongtenco K.L., Anthonappa R.P., Itthagarun A., King N.M., Lalloo R., Nair R.G.	57039932500;16241017100;6701591745;55454268600;57189334553;7202192241;	Remineralization of initial enamel carious lesions using fluoridated milk in vitro	2014	Acta odontologica Scandinavica	72	8		737	744		6	10.3109/00016357.2014.903515	https://www.scopus.com/inward/record.uri?eid=2-s2.0-84953344355&doi=10.3109%2f00016357.2014.903515&partnerID=40&md5=09daf20bd7b44ab97011a4c47d71d4b7	Paediatric Dentistry, University of East, Manila, Philippines	Ongtenco, K.L., Paediatric Dentistry, University of East, Manila, Philippines; Anthonappa, R.P., Paediatric Dentistry, University of East, Manila, Philippines; Itthagarun, A., Paediatric Dentistry, University of East, Manila, Philippines; King, N.M., Paediatric Dentistry, University of East, Manila, Philippines; Lalloo, R., Paediatric Dentistry, University of East, Manila, Philippines; Nair, R.G.…	OBJECTIVES: Milk is a universal dietary component and it is now recognized as an effective medium for the delivery of fluoride (F). This study sought (i) to evaluate fluoridated milk (2.5 ppm, 5 ppm, 10 ppm) for remineralizing carious lesions and (ii) to determine the optimum frequency for treating carious lesions with fluoridated milk.MATERIALS AND METHODS: Artificial carious lesions, 90-180 ?m …	caries; demineralization; fluoride; milk; remineralization	anticaries agent; fluoride; mineral; animal; chemistry; comparative study; dental procedure; drug effects; drug effects; enamel; human; in vitro study; microradiography; milk; pathology; pH; polarization microscopy; procedures; randomization; Tooth Demineralization; Animals; Animals; Cariostatic Agents; Cariostatic Agents; Dental Enamel; Dental Enamel; Fluorides; Fluorides; Humans; Humans; Hydrog…		fluoride, 16984-48-8; Cariostatic Agents; Fluorides; Minerals				The technical assistance of Mr Yip and Mr Shadow is gratefully acknowledged. This study was funded by a grant from the Borrow Foundation, UK.																			15023850			24773129	English	Acta Odontol. Scand.	Article
Arnold W.H., Heidt B.A., Kuntz S., Naumova E.A.	15919075200;56313690000;7003980777;24173681200;	Effects of fluoridated milk on root dentin remineralization	2014	PLoS ONE	9	8	e104327				13	10.1371/journal.pone.0104327	https://www.scopus.com/inward/record.uri?eid=2-s2.0-84905652792&doi=10.1371%2fjournal.pone.0104327&partnerID=40&md5=a102656af2edd5fe6c931c149d9b5e27	Department of Biological and Material Sciences in Dentistry, School of Dentistry, University of Witten/Herdecke, Witten, Germany	Arnold, W.H., Department of Biological and Material Sciences in Dentistry, School of Dentistry, University of Witten/Herdecke, Witten, Germany; Heidt, B.A., Department of Biological and Material Sciences in Dentistry, School of Dentistry, University of Witten/Herdecke, Witten, Germany; Kuntz, S., Department of Biological and Material Sciences in Dentistry, School of Dentistry, University of Witte…	Background: The prevalence of root caries is increasing with greater life expectancy and number of retained teeth. Therefore, new preventive strategies should be developed to reduce the prevalence of root caries. The aim of this study was to investigate the effects of fluoridated milk on the remineralization of root dentin and to compare these effects to those of sodium fluoride (NaF) application…		calcium; saliva substitute; sodium chloride; sodium fluoride; fluoride; analysis of variance; article; cementum; comparative effectiveness; controlled study; crystallization; deciduous tooth; dental procedure; dentin; disease severity; energy dispersive x ray spectroscopy; fluoridated milk; fluoridation; human; human tissue; incubation time; microscopy; milk; molar tooth; morphometrics; multivari…		calcium, 7440-70-2, 14092-94-5; sodium chloride, 7647-14-5; sodium fluoride, 51668-54-3, 7681-49-4, 79933-27-0; fluoride, 16984-48-8; Fluorides														Zimmer, S., Jahn, K.R., Barthel, C.R., Recommendations for the use of fluoride in caries prevention (2003) Oral Health Prev Dent, 1, pp. 45-51; Marinho, V.C., Cochrane reviews of randomized trials of fluoride therapies for preventing dental caries (2009) Eur Arch Paediatr Dent, 10, pp. 183-191; Naumova, E.A., Niemann, N., Aretz, L., Arnold, W.H., Effects of different amine fluoride concentrations…				Public Library of Science					19326203		POLNC	25093506	English	PLoS ONE	Article
Wiegand A., Attin T.	14326312300;57210819001;	Randomised in situ trial on the effect of milk and CPP-ACP on dental erosion	2014	Journal of Dentistry	42	9		1210	1215		28	10.1016/j.jdent.2014.07.009	https://www.scopus.com/inward/record.uri?eid=2-s2.0-84906248116&doi=10.1016%2fj.jdent.2014.07.009&partnerID=40&md5=81012a110b3f3a39d34c12eeec7999c1	Department of Preventive Dentistry, Periodontology and Cariology, University of G?ttingen, Robert-Koch-Str. 40, 37075 G?ttingen, Germany; Department of Preventive Dentistry, Periodontology and Cariology, University of Zurich, Plattenstrasse 11, 8032 Zurich, Switzerland	Wiegand, A., Department of Preventive Dentistry, Periodontology and Cariology, University of G?ttingen, Robert-Koch-Str. 40, 37075 G?ttingen, Germany; Attin, T., Department of Preventive Dentistry, Periodontology and Cariology, University of Zurich, Plattenstrasse 11, 8032 Zurich, Switzerland	Objectives This randomised in situ study aimed to analyse the effect of milk (with or without 5 ppm F) and CPP-ACP pastes (with or without 900 ppm F) on dental erosion. Methods The study was a seven phase (5 days each) crossover design involving 15 participants wearing intraoral appliances with enamel and dentine specimens. Specimens were extraorally eroded (erosive soft drink, 6 ? 90 s/day) and …	Calcium; Demineralization; Dentine; Enamel; Fluoride; Phosphate	amine; anticaries agent; casein; casein phosphopeptide-amorphous calcium phosphate nanocomplex; fluoride; mouthwash; sodium fluoride; stannous chloride; tin derivative; toothpaste; adult; animal; bovine; comparative study; controlled study; crossover procedure; dentin; drug effects; enamel; female; human; male; milk; prospective study; randomized controlled trial; single blind procedure; Tooth Ab…		casein, 9000-71-9; fluoride, 16984-48-8; sodium fluoride, 51668-54-3, 7681-49-4, 79933-27-0; stannous chloride, 7772-99-8; Amines; Cariostatic Agents; casein phosphopeptide-amorphous calcium phosphate nanocomplex; Caseins; Fluorides; Mouthwashes; Sodium Fluoride; stannous chloride; Tin Compounds; Toothpastes			USZ/029	This study was supported by a grant of the Borrow-Foundation (USZ/029). The authors are very thankful to the volunteers for their participation.										Cross, K.J., Huq, N.L., Reynolds, E.C., Casein phosphopeptides in oral health - Chemistry and clinical applications (2007) Current Pharmaceutical Design, 13, pp. 793-800; Wiegand, A., Bliggenstorfer, S., Magalhaes, A.C., Sener, B., Attin, T., Impact of the in situ formed salivary pellicle on enamel and dentine erosion induced by different acids (2008) Acta Odontologica Scandinavica, 66, pp. 225-2…	Wiegand, A.; Department of Preventive Dentistry, Periodontology and Cariology, University of G?ttingen, Robert-Koch-Str. 40, 37075 G?ttingen, Germany; email: annette.wiegand@med.uni-goettingen.de			Elsevier Ltd					3005712		JDENA	25038509	English	J. Dent.	Article
Lippert F., Martinez-Mier E.A., Zero D.T.	7004650454;6602649091;7004297667;	An in situ caries study on the interplay between fluoride dose and concentration in milk	2014	Journal of Dentistry	42	7		883	890		10	10.1016/j.jdent.2014.01.010	https://www.scopus.com/inward/record.uri?eid=2-s2.0-84902213699&doi=10.1016%2fj.jdent.2014.01.010&partnerID=40&md5=8e362558f6283e7fdd7cfd5e134b9127	Department of Preventive and Community Dentistry, Oral Health Research Institute, Indiana University School of Dentistry, 415 Lansing Street, Indianapolis, IN 46202, United States	Lippert, F., Department of Preventive and Community Dentistry, Oral Health Research Institute, Indiana University School of Dentistry, 415 Lansing Street, Indianapolis, IN 46202, United States; Martinez-Mier, E.A., Department of Preventive and Community Dentistry, Oral Health Research Institute, Indiana University School of Dentistry, 415 Lansing Street, Indianapolis, IN 46202, United States; Zer…	Objectives: This randomized, cross-over in situ study investigated the impact of sodium fluoride dose and concentration in milk on caries lesion rehardening, fluoridation and acid resistance. Methods: Twenty-eight subjects wore two gauze-covered enamel specimens with preformed lesions placed buccally on their mandibular partial dentures for three weeks. Participants used fluoride-free dentifrice …	Caries; Fluoride; In situ; Milk; Rehardening; Softening	acid; anticaries agent; sodium fluoride; aged; animal; biopsy; chemistry; comparative study; controlled study; crossover procedure; dental caries; dental procedure; dose response; drug effects; enamel; female; hardness; human; male; metabolism; middle aged; milk; pathology; pH; procedures; randomized controlled trial; single blind procedure; very elderly; Acids; Aged; Aged, 80 and over; Animals; …		sodium fluoride, 51668-54-3, 7681-49-4, 79933-27-0; Acids; Cariostatic Agents; Sodium Fluoride														Banoczy, J., Petersen, P.E., Rugg-Gunn, A.J., (2009) Milk Fluoridation for the Prevention of Dental Caries, , http://whqlibdoc.who.int/publications/2009/9789241547758_eng.pdf, WHO Press Geneva [checked 30.10.13]; Yeung, C.A., Hitchings, J.L., Macfarlane, T.V., Threlfall, A.G., Tickle, M., Glenny, A.M., Fluoridated milk for preventing dental caries (2005) Cochrane Database of Systematic Reviews, 3…	Lippert, F.; Department of Preventive and Community Dentistry, Oral Health Research Institute, Indiana University School of Dentistry, 415 Lansing Street, Indianapolis, IN 46202, United States; email: flippert@iu.edu			Elsevier Ltd					3005712		JDENA	24513113	English	J. Dent.	Article
Mart?nez-Mier E.A., Soto-Rojas A.E., Buckley C., Weitz A., Villa A., Zero D.T.	6602649091;6602707652;7202815246;7003861221;7201597689;7004297667;	Fluoride content in plaque solids and fluid after ingestion of fluoridated milk	2013	Journal of oral science	55	3		233	238		1	10.2334/josnusd.55.233	https://www.scopus.com/inward/record.uri?eid=2-s2.0-84942084543&doi=10.2334%2fjosnusd.55.233&partnerID=40&md5=448f0160fa46c89328b279d4daec435b	Department of Preventive and Community Dentistry, Oral Health Research Institute, Indiana University School of Dentistry, United States	Mart?nez-Mier, E.A., Department of Preventive and Community Dentistry, Oral Health Research Institute, Indiana University School of Dentistry, United States; Soto-Rojas, A.E., Department of Preventive and Community Dentistry, Oral Health Research Institute, Indiana University School of Dentistry, United States; Buckley, C., Department of Preventive and Community Dentistry, Oral Health Research In…	This study explored differences in dental biofilm solids and fluid fluoride after ingestion of NaF or Na2FPO3 in milk or non-fluoridated milk. Eighteen volunteers ingested 1 mg fluoride in 200 mL of milk or 200 mL of non-fluoridated milk. Biofilm samples were collected at baseline, 30, 60, and 240 min and biofilm solids and fluid were micro-analyzed for fluoride. Analysis of variance was performe…		fluoride; adolescent; adult; analysis of variance; animal; area under the curve; biofilm; bovine; chemistry; female; human; male; middle aged; milk; tooth plaque; young adult; Adolescent; Adult; Analysis of Variance; Animals; Area Under Curve; Biofilms; Cattle; Dental Plaque; Female; Fluorides; Humans; Male; Middle Aged; Milk; Young Adult		fluoride, 16984-48-8; Fluorides																							18804926			24042590	English	J Oral Sci	Article
Maguire A., Walls R., Steen N., Teasdale L., Landes D., Omid N., Moynihan P., Zohoori F.V.	7101727270;55332598000;7003494521;55332567300;57197174264;35316358500;57213821353;23399089000;	Urinary fluoride excretion in 6- to 7-year-olds ingesting milk containing 0.5 or 0.9 mg fluoride	2013	Caries Research	47	4		291	298		3	10.1159/000346549	https://www.scopus.com/inward/record.uri?eid=2-s2.0-84873372016&doi=10.1159%2f000346549&partnerID=40&md5=1a39643db621075264958ce0129b7c59	Centre for Oral Health Research, School of Dental Sciences, Newcastle University, Newcastle upon Tyne, NE2 4BW, United Kingdom; Institute of Health and Society, Newcastle University, Newcastle, United Kingdom; Institute for Ageing and Health, Newcastle University, Newcastle, United Kingdom; Human Nutrition and Research Centre, Newcastle University, Newcastle, United Kingdom; County Durham Primary…	Maguire, A., Centre for Oral Health Research, School of Dental Sciences, Newcastle University, Newcastle upon Tyne, NE2 4BW, United Kingdom; Walls, R., Centre for Oral Health Research, School of Dental Sciences, Newcastle University, Newcastle upon Tyne, NE2 4BW, United Kingdom; Steen, N., Institute of Health and Society, Newcastle University, Newcastle, United Kingdom; Teasdale, L., County Durha…	Effectiveness of 0.5 mg fluoride (F) milk ingestion in preventing caries has been termed only 'moderate'. In this 3-arm partial cross-over intervention, 32 children aged 6-7 years in a non-F area were recruited and urinary F excretion (UFE) measured before and after ingestion of 0.5 or 0.9 mg F milk. Maintaining customary dietary and oral hygiene habits, children underwent a 2-week 'wash-in' with…	Children; Diet; Fluoride; Milk; Urinary fluoride excretion	anticaries agent; fluoride; fluorophosphate; phosphate; animal; article; chemistry; child; comparative study; controlled clinical trial; controlled study; crossover procedure; health behavior; human; milk; multilevel analysis; United Kingdom; urine; world health organization; Animals; Cariostatic Agents; Child; Cross-Over Studies; England; Fluorides; Health Behavior; Humans; Milk; Multilevel Anal…		fluoride, 16984-48-8; fluorophosphate, 10163-15-2, 15181-43-8, 7631-97-2, 7789-74-4; phosphate, 14066-19-4, 14265-44-2														Baez, R.J., Baez, M.X., Marthaler, T.M., Urinary fluoride excretion by children 4-6 years old in a south Texas community (2000) Revista Panamericana de Salud Publica/Pan American Journal of Public Health, 7 (4), pp. 242-248; Baez, R.J., Podariu, A., Marthaler, T.M., Baez, M., Floarea, L., Urinary fluoride excretion by children and elderly individuals in Romania (Timisoara and Bucharest) (2007) Or…	Maguire, A.; Centre for Oral Health Research, , Newcastle upon Tyne, NE2 4BW, United Kingdom; email: anne.maguire@ncl.ac.uk								86568		CAREB	23392129	English	Caries Res.	Article
Sk?ld-Larsson K., Sollenius O., Karlsson L., Petersson L.G., Twetman S.	6507785634;23061999300;57195459945;7005145488;57203616204;	Effect of fluoridated milk on enamel demineralization adjacent to fixed orthodontic appliances	2013	Acta Odontologica Scandinavica	71	03-Apr		464	468		12	10.3109/00016357.2012.696687	https://www.scopus.com/inward/record.uri?eid=2-s2.0-84877299697&doi=10.3109%2f00016357.2012.696687&partnerID=40&md5=523a7520920a5154f0be24d2943310b5	Department of Orthodontics, Public Dental Service, Halmstad, Sweden; Department of Dental Medicine, Cariology and Endodontology, Karolinska Institutet, Huddinge, Sweden; Maxillofacial Unit, Halland Hospital, Halmstad, Sweden; Department of Odontology, Faculty of Health and Medical Sciences, University of Copenhagen, Denmark	Sk?ld-Larsson, K., Department of Orthodontics, Public Dental Service, Halmstad, Sweden; Sollenius, O., Department of Orthodontics, Public Dental Service, Halmstad, Sweden; Karlsson, L., Department of Dental Medicine, Cariology and Endodontology, Karolinska Institutet, Huddinge, Sweden; Petersson, L.G., Maxillofacial Unit, Halland Hospital, Halmstad, Sweden; Twetman, S., Maxillofacial Unit, Hallan…	Objective. To investigate the effect of daily intake of fluoridated milk on enamel demineralization adjacent to fixed orthodontic brackets assessed with quantitative light-induced fluorescence (QLF). Materials and methods. Sixty-four healthy adolescents (13-18 years) undergoing orthodontic treatment with fixed appliances were enrolled and randomly allocated to a randomized controlled trial with t…	Caries; Dairy products; Fluoride; Light induced fluorescence	fluoride; fluoride; adolescent; animal; article; controlled clinical trial; controlled study; double blind procedure; enamel; female; human; male; milk; orthodontic device; randomized controlled trial; tooth disease; Adolescent; Animals; Dental Enamel; Double-Blind Method; Female; Fluorides; Humans; Male; Milk; Orthodontic Appliances; Tooth Demineralization; Adolescent; Animals; Dental Enamel; Do…		fluoride, 16984-48-8; Fluorides, Q80VPU408O; Fluorides				The authors would like to thank Associate Professor Sofia Tran?us, Swedish Council on Health Technology Assessment, Stockholm, Sweden, for technical support and performing QLF-analysis. Mrs Dana Ban (RDH), Public Orthodontic Specialist Clinic in Halmstad, Sweden and Mrs Inger Sj?str?m, Ume? University, Sweden are thanked for skilful clinical work and preparation of experimental products. The stud…										Chapman, J.A., Roberts, W.E., Eckert, G.J., Kula, K.S., Gonz?lez- Cabezas C. Risk factors for incidence and severity of white spot lesions during treatment with fixed orthodontic appliances (2010) Am J Orthod Dentofacial Orthop, 138, pp. 188-189; Shungin, D., Olsson, A.I., Persson, M., Orthodontic treatmentrelated white spot lesions: A 14-year prospective quantitative follow-up, including bonding…	Twetman, S.; Institute of Odontology, Norre All? 20, 2200 Copenhagen N, Denmark; email: stwe@sund.ku.dk								16357		AOSCA	23176678	English	Acta Odontol. Scand.	Article
Foster G.R.K., Tickle M.	7403211771;7005389587;	Optimizing school-based health-promotion programmes: Lessons from a qualitative study of fluoridated milk schemes in the UK	2013	Health Education Journal	72	2		163	171		1	10.1177/0017896912437298	https://www.scopus.com/inward/record.uri?eid=2-s2.0-84875273980&doi=10.1177%2f0017896912437298&partnerID=40&md5=950bc569d60af74e1fea76f4453c7862	School of Dentistry, University of Manchester, Higher Cambridge Street, Manchester M15 6FH, United Kingdom	Foster, G.R.K., School of Dentistry, University of Manchester, Higher Cambridge Street, Manchester M15 6FH, United Kingdom; Tickle, M., School of Dentistry, University of Manchester, Higher Cambridge Street, Manchester M15 6FH, United Kingdom	Background and objective: Some districts in the United Kingdom (UK), where the level of child dental caries is high and water fluoridation has not been possible, implement school-based fluoridated milk (FM) schemes. However, process variables, such as consent to drink FM and loss of children as they mature, impede the effectiveness of these schemes. The aim of this study was to investigate the vi…	fluoridated milk; optimizing; school-based health-promotion programmes	article; attitude to health; decision making; fluoridated milk; fluoridation; grounded theory; health promotion; human; milk; priority journal; qualitative research; school health service; semi structured interview; United Kingdom						This work was supported by the Borrow Foundation. The authors express their thanks to Heather Frank (research assistant) for helping to undertake interviews and data analysis										Kwan, S.Y.L., Petersen, P.E., Pine, C.M., Borutta, A., Health-promoting schools: An opportunity for oral health promotion (2005) Bulletin of the World Health Organization, 83 (9), pp. 677-685; Scheirer, M.A., The life cycle of an innovation: Adoption versus discontinuation of the fluoride mouth rinse program in schools (1990) J Health Soc Behav, 31 (2), pp. 203-215; Lister-Sharp, D., Chapman, S.,…	Tickle, M.; School of Dentistry, Higher Cambridge Street, Manchester M15 6FH, United Kingdom; email: martin.tickle@manchester.ac.uk								178969		HEEJA		English	Health Educ. J.	Article
Mari?o R., Fajardo J., Morgan M.	7102688859;53263649100;7403025273;	Cost-effectiveness models for dental caries prevention programmes among Chilean school children	2012	Community Dental Health	29	4		302	308		28	10.1922/CDH_2893Mari?o07	https://www.scopus.com/inward/record.uri?eid=2-s2.0-84874596459&doi=10.1922%2fCDH_2893Mari%c3%b1o07&partnerID=40&md5=0a1ec2135ed4dbb34fcf1433393a6536	Oral Health Cooperative Research Centre, University of Melbourne, Melbourne, VIC, Australia; Melbourne Dental School, University of Melbourne, Melbourne, VIC, Australia	Mari?o, R., Oral Health Cooperative Research Centre, University of Melbourne, Melbourne, VIC, Australia, Melbourne Dental School, University of Melbourne, Melbourne, VIC, Australia; Fajardo, J., Melbourne Dental School, University of Melbourne, Melbourne, VIC, Australia; Morgan, M., Melbourne Dental School, University of Melbourne, Melbourne, VIC, Australia	Aim: This study aims to estimate the cost-effectiveness from a societal perspective of seven dental caries prevention programmes among schoolchildren in Chile: three community-based programmes: water-fluoridation, salt-fluoridation and dental sealants; and four school-based programmes: milk-fluoridation; fluoridated mouthrinses (FMR); APF-Gel, and supervised toothbrushing with fluoride toothpaste…	Chile; Cost-effectiveness; Dental caries prevention; Fluoride	acidulated fluorophosphate; anticaries agent; fissure sealant; fluoride; mouthwash; toothpaste; animal; article; child; Chile; cost benefit analysis; cost control; cost of illness; dental caries; dental procedure; economics; fluoridation; health care cost; health care quality; health promotion; health survey; human; methodology; milk; outcome assessment; preventive dentistry; productivity; salt i…		acidulated fluorophosphate, 39456-59-2; fluoride, 16984-48-8; Acidulated Phosphate Fluoride, 39456-59-2; Cariostatic Agents; Fluorides; Mouthwashes; Pit and Fissure Sealants; Sodium Chloride, Dietary; Toothpastes														Ahovuo-Saloranta, A., Hiiri, A., Nordblad, A., M?kel?, M., Worthington, H.V., Pit and fissure sealants for preventing dental decay in the permanent teeth of children and adolescents (2008) Cochrane Database of Systematic Reviews, 4, pp. CD001830; Buck, D., Economic evaluation and dentistry (2000) Dental Update, 27, pp. 66-73; Recommendations for using fluoride to prevent and control dental caries…	Mari?o, R.; Oral Health Cooperative Research Centre, , Melbourne, VIC, Australia; email: rmarino@unimelb.edu.au								0265539X			23488214	English	Community Dent. Health	Article
Malinowski M., Duggal M.S., Strafford S.M., Toumba K.J.	55339942900;57195339753;6506358882;6701697407;	The effect of varying concentrations of fluoridated milk on enamel remineralisation in vitro	2012	Caries Research	46	6		555	560		10	10.1159/000341220	https://www.scopus.com/inward/record.uri?eid=2-s2.0-84865308239&doi=10.1159%2f000341220&partnerID=40&md5=5fe3784b7023d983cd903c940c860808	Paediatric Dentistry, Leeds Dental Institute, Leeds LS2 9LU, United Kingdom	Malinowski, M., Paediatric Dentistry, Leeds Dental Institute, Leeds LS2 9LU, United Kingdom; Duggal, M.S., Paediatric Dentistry, Leeds Dental Institute, Leeds LS2 9LU, United Kingdom; Strafford, S.M., Paediatric Dentistry, Leeds Dental Institute, Leeds LS2 9LU, United Kingdom; Toumba, K.J., Paediatric Dentistry, Leeds Dental Institute, Leeds LS2 9LU, United Kingdom	The aim of this in vitro single blind study was to investigate the dose response of fluoride in milk on enamel demineralisation and remineralisation under pH cycling using transverse microradiography (TMR). Enamel slabs (n = 11) with caries-like lesions were exposed to milk containing 6 different fluoride concentrations (0, 0.25, 0.5, 1.0, 5.0 and 10.0 ppm F). On each of the 14 days of the cyclin…	Demineralisation; Enamel; Fluoride; Milk; Remineralisation	anticaries agent; fluoride; animal; article; cattle; chemistry; dental procedure; dose response; enamel; human; methodology; microradiography; milk; single blind procedure; tooth disease; Animals; Cariostatic Agents; Cattle; Dental Enamel; Dose-Response Relationship, Drug; Fluorides; Humans; Microradiography; Milk; Single-Blind Method; Tooth Demineralization; Tooth Remineralization		fluoride, 16984-48-8; Cariostatic Agents; Fluorides														Banoczy, J., Ritlop, B., Solymosi, G., Gombik, A., Adatia, A., Anticariogenic effect of fluoridated milk and water in rats (1990) Caries Res, 76, pp. 341-346; Banoczy, J., Petersen, P.E., Rugg-Gunn, A.J., Milk fluoridation for the prevention of dental caries (2009) World Health Organization; Buzalaf, M., Pessan, J., Hon?rio, H., Ten Cate, J., Mechanisms of action of fluoride for caries control (2…	Toumba, K.J.; Paediatric Dentistry, , Leeds LS2 9LU, United Kingdom; email: k.j.toumba@leeds.ac.uk								86568		CAREB	22922508	English	Caries Res.	Article
Malinowski M., Duggal M.S., Strafford S.M., Toumba K.J.	55339942900;57195339753;6506358882;6701697407;	The effect on dental enamel of varying concentrations of fluoridated milk with a cariogenic challenge in situ	2012	Journal of Dentistry	40	11		929	933		14	10.1016/j.jdent.2012.07.011	https://www.scopus.com/inward/record.uri?eid=2-s2.0-84866735868&doi=10.1016%2fj.jdent.2012.07.011&partnerID=40&md5=6c5755496977fa4c86aed6351a3ebfc4	Department of Paediatric Dentistry, Leeds Dental Institute, Leeds LS2 9LU, United Kingdom	Malinowski, M., Department of Paediatric Dentistry, Leeds Dental Institute, Leeds LS2 9LU, United Kingdom; Duggal, M.S., Department of Paediatric Dentistry, Leeds Dental Institute, Leeds LS2 9LU, United Kingdom; Strafford, S.M., Department of Paediatric Dentistry, Leeds Dental Institute, Leeds LS2 9LU, United Kingdom; Toumba, K.J., Department of Paediatric Dentistry, Leeds Dental Institute, Leeds…	Objectives: This study investigated the effect of two concentrations of fluoride in milk, 2.5 and 5.0 ppm, on the prevention of demineralisation with a cariogenic challenge compared with milk with 0 ppm F. Methods: In a controlled, randomised, cross-over, double-blind in situ study, 23 subjects wore a lower removable appliance with 2 enamel slabs for 21 days during each study arm. Subjects used F…	Demineralisation; Enamel; Fluoride; Milk; Remineralisation	anticaries agent; cariogenic agent; fluoride; adolescent; adult; aged; animal; article; chemistry; controlled clinical trial; controlled study; crossover procedure; dose response; double blind procedure; drug effect; enamel; hardness; human; middle aged; milk; nonparametric test; randomized controlled trial; tooth disease; Adolescent; Adult; Aged; Animals; Cariogenic Agents; Cariostatic Agents; C…		fluoride, 16984-48-8; Cariogenic Agents; Cariostatic Agents; Fluorides				This study was supported by a PhD project grant from The Borrow Foundation .										Stephen, K.W., Boyle, I.T., Campbell, D., McNee, S., Boyle, P., Five-year double-blind fluoridated milk study in Scotland (1984) Community Dentistry and Oral Epidemiology, 12, pp. 223-229; Maslak, E.E., Kchmizova, T.G., Litovkina, L.S., Luneva, N.A., The effect of amilk fluoridation project in Volgograd (2004) Caries Research, 38, p. 377; Rusoff, L.L., Konikoff, B.S., Frye, J.B., Johnston, J.E., …	Toumba, K.J.; Department of Paediatric Dentistry, , Leeds LS2 9LU, United Kingdom; email: k.j.toumba@leeds.ac.uk								3005712		JDENA	22841581	English	J. Dent.	Article
Lippert F., Martinez-Mier E.A., Soto-Rojas A.E.	7004650454;6602649091;6602707652;	Effects of fluoride concentration and temperature of milk on caries lesion rehardening	2012	Journal of Dentistry	40	10		810	813		11	10.1016/j.jdent.2012.06.001	https://www.scopus.com/inward/record.uri?eid=2-s2.0-84865228455&doi=10.1016%2fj.jdent.2012.06.001&partnerID=40&md5=27ffc7862abbbf1802354bc2749155fe	Department of Preventive and Community Dentistry, Oral Health Research Institute, Indiana University School of Dentistry, 415 Lansing Street, Indianapolis, IN 46202, United States	Lippert, F., Department of Preventive and Community Dentistry, Oral Health Research Institute, Indiana University School of Dentistry, 415 Lansing Street, Indianapolis, IN 46202, United States; Martinez-Mier, E.A., Department of Preventive and Community Dentistry, Oral Health Research Institute, Indiana University School of Dentistry, 415 Lansing Street, Indianapolis, IN 46202, United States; Sot…	Objectives: The aim of the present in vitro study was to investigate the effects of fluoride concentration and temperature of milk on caries lesion rehardening under pH cycling conditions. Methods: Incipient caries-like lesions were formed in human enamel specimens, characterized using Vickers surface microhardness (VHN) and assigned to seven treatment groups (n = 18 per group): fluoride was test…	Enamel caries; Fluoride; Milk; PH cycling; Rehardening	anticaries agent; fluoride; saliva substitute; animal; article; chemistry; comparative study; controlled clinical trial; controlled study; dental caries; dental procedure; dose response; drug effect; enamel; hardness; human; metabolism; methodology; milk; pathology; pH; physiology; randomized controlled trial; saliva; temperature; Animals; Cariostatic Agents; Dental Caries; Dental Enamel; Dose-Re…		fluoride, 16984-48-8; Cariostatic Agents; Fluorides; Saliva, Artificial														Banoczy, J., Petersen, P.E., Rugg-Gunn, A.J., (2009) Milk Fluoridation for the Prevention of Dental Caries, , http://whqlibdoc.who.int/publications/2009/9789241547758_eng. pdf[checked27.03.12], Rugg-Gunn, WHO Press Geneva; Guidelines on the use of fluoride in children: An EAPD policy document (2009) European Archives of Paediatric Dentistry, 10, pp. 129-135. , European Academy of Paediatric Denti…	Lippert, F.; Department of Preventive and Community Dentistry, 415 Lansing Street, Indianapolis, IN 46202, United States; email: flippert@iupui.edu								3005712		JDENA	22706204	English	J. Dent.	Article
Giacaman R.A., Muoz M.J., Ccahuana-Vasquez R.A., Muoz-Sandoval C., Cury J.A.	22134506500;56629706300;15750223900;55332712600;7006668715;	Effect of fluoridated milk on enamel and root dentin demineralization evaluated by a biofilm caries model	2012	Caries Research	46	5		460	466		23	10.1159/000339428	https://www.scopus.com/inward/record.uri?eid=2-s2.0-84863091671&doi=10.1159%2f000339428&partnerID=40&md5=04f998f0002e76d4872b2c8588b2f03d	Cariology Unit, Department of Oral Rehabilitation, University of Talca, Talca, Chile; Comprehensive Dentistry Department, Health Science Center, University of Texas, San Antonio, TX, United States; Piracicaba Dental School, UNICAMP, Piracicaba, Brazil; Escuela de Odontolog?a, Universidad de Talca, 2 Norte 685, Talca, Chile	Giacaman, R.A., Cariology Unit, Department of Oral Rehabilitation, University of Talca, Talca, Chile, Escuela de Odontolog?a, Universidad de Talca, 2 Norte 685, Talca, Chile; Muoz, M.J., Cariology Unit, Department of Oral Rehabilitation, University of Talca, Talca, Chile; Ccahuana-Vasquez, R.A., Comprehensive Dentistry Department, Health Science Center, University of Texas, San Antonio, TX, Unite…	Although some studies suggest an anticaries effect of fluoridated bovine milk (F-milk) on enamel, evidence is still considered weak. Even more uncertain, the effect of F-milk on root caries remains largely unknown. This study evaluated the effect of F-milk on enamel and on root dentin demineralization using a validated Streptococcus mutans biofilm model, simulating a high cariogenic challenge. S.…	Demineralization; Dental caries; Fluoridated milk; Fluoride; Oral biofilm; Streptococcus mutans	anticaries agent; bacterial polysaccharide; bacterial protein; cariogenic agent; fluoride; fluoride sodium; sucrose; animal; article; biofilm; biomass; cattle; chemistry; dental caries; dental pellicle; dentin; drug effect; enamel; hardness; human; microbial viability; microbiology; milk; pH; physiology; saliva; Streptococcus mutans; time; tooth disease; tooth root; Animals; Bacterial Proteins; B…		fluoride, 16984-48-8; fluoride sodium, 51668-54-3, 7681-49-4, 79933-27-0; sucrose, 122880-25-5, 57-50-1; Bacterial Proteins; Cariogenic Agents; Cariostatic Agents; Fluorides; Polysaccharides, Bacterial; Sodium Fluoride, 7681-49-4; Sucrose, 57-50-1														Aimutis, W.R., Bioactive properties of milk proteins with particular focus on anticariogen-esis (2004) J Nutr, 134, pp. 989S-995S; Aires, C.P., Del Bel Cury, A.A., Tenuta, L.M., Klein, M.I., Koo, H., Duarte, S., Cury, J.A., Effect of starch and sucrose on dental biofilm formation and on root dentine demineralization (2008) Caries Res, 42, pp. 380-386; Arnold, W.H., Cerman, M., Neuhaus, K., Gaengl…	Giacaman, R.A.; Cariology Unit, , Talca, Chile; email: giacaman@utalca.cl								86568		CAREB	22759448	English	Caries Res.	Article
Walls R., Zohoori V., Teasdale L., Landes D., Steen I.N., Moynihan P.J., Lloyd J., Omid N., Maguire A.	55332598000;23399089000;55332567300;57197174264;35501663700;57213821353;57217507776;35316358500;7101727270;	Compliance with school F-milk and non-F milk intake in 3 to 4 and 6 to 7 year old children	2012	Community Dental Health	29	2		188	192		1	10.1922/CDH_2827Maguire05	https://www.scopus.com/inward/record.uri?eid=2-s2.0-84864875020&doi=10.1922%2fCDH_2827Maguire05&partnerID=40&md5=6b57a728954629e4abd9807c69073e7c	Centre for Oral Health Research, School of Dental Sciences, Newcastle University, United Kingdom; School of Health and Social Care, Teesside University, United Kingdom; County Durham Primary Care Trust, United Kingdom; Institute of Health and Society, Newcastle University, United Kingdom; Institute for Ageing and Health, Newcastle University, United Kingdom; Human Nutrition and Research Centre, N…	Walls, R., Centre for Oral Health Research, School of Dental Sciences, Newcastle University, United Kingdom; Zohoori, V., School of Health and Social Care, Teesside University, United Kingdom; Teasdale, L., County Durham Primary Care Trust, United Kingdom; Landes, D., County Durham Primary Care Trust, United Kingdom; Steen, I.N., Institute of Health and Society, Newcastle University, United Kingd…	Background: Fluoridated (F) milk schemes are employed in six countries to reduce dental caries in children. To maximise their benefits considerable uptake is required. Measuring compliance and understanding contributing factors is important in evaluating the effectiveness of schemes since it can be unclear whether reported sub-optimal fluoride (F) intakes, measured through urinary F excretion, ar…	Child; Fluoridation; Milk; Preschool; Schools	anticaries agent; fluoride; age; animal; article; catering service; child; child behavior; clinical trial; comparative study; controlled clinical trial; controlled study; cooperation; crossover procedure; feeding behavior; health behavior; human; milk; preschool child; randomized controlled trial; school; Age Factors; Animals; Cariostatic Agents; Child; Child Behavior; Child, Preschool; Cooperati…		fluoride, 16984-48-8; Cariostatic Agents; Fluorides														Banoczy, J., Zimmermann, P., Hada, E., Pinter, A., Bruszt, V., Effect of fluoridated milk on caries: 5 year results (1985) Journal of the Royal Society For the Promotion of Health, 105, pp. 99-103; Beal, J., Pepper, L., The dental health of five-year-old children in the Northern and Yorkshire Region, 1999/2000 (2002) Northern and Yorkshire Public Health Observatory; (2006) Eat Better, Do Better. …	Maguire, A.; Senior Clinical Lecturer in Child Dental Health, , Newcastle upon Tyne NE2 4BW, United Kingdom; email: A.Maguire@ncl.ac.uk								0265539X			22779383	English	Community Dent. Health	Article
Pakhomov G.N., Khutyz M.K., Zapadaeva S.V., Avraamova O.G., Grechka M.F.	7005415505;55181737600;52264967800;7801576809;55181725000;	[Long-term results of prevention of dental caries among children using fluoridated milk in city Maikop].	2011	Stomatologiia	90	6		66	70		2		https://www.scopus.com/inward/record.uri?eid=2-s2.0-84859627363&partnerID=40&md5=b460c7ce48bd38e453ae5fe91b2ad37b		Pakhomov, G.N.; Khutyz, M.K.; Zapadaeva, S.V.; Avraamova, O.G.; Grechka, M.F.	The prevalence of dental caries among preschool and school-age children in Maikop is a consistently high level. The purpose of this study was to examine the state of teeth in children aged 6, 9 and 12 years who drink fluorinated milk during three years they visit kindergartens. The results showed that the irregular production of fluoridated milk due to the economic crisis in the past three years …		anticaries agent; animal; article; child; dental caries; female; fluoridation; human; male; methodology; milk; preschool child; Russian Federation; Animals; Cariostatic Agents; Child; Child, Preschool; Dental Caries; Female; Fluoridation; Humans; Male; Milk; Russia		Cariostatic Agents															Pakhomov, G.N.								391735			22433649	Russian	Stomatologiia (Mosk)	Article
Itthagarun A., Verma S., Lalloo R., King N.M., Wefel J.S., Nair R.G.	6701591745;57225790393;57189334553;55454268600;7006428745;7202192241;	Effects of fluoridated milk on artificial enamel carious lesions: A pH cycling study	2011	Journal of Dentistry	39	12		817	824		14	10.1016/j.jdent.2011.08.016	https://www.scopus.com/inward/record.uri?eid=2-s2.0-80755140447&doi=10.1016%2fj.jdent.2011.08.016&partnerID=40&md5=ab0d4a48089940c221bcb6562e64dd36	School of Dentistry and Oral Health, Griffith University, Australia; Faculty of Dentistry, University of Hong Kong SAR, Hong Kong; Dows Institute for Dental Research, Iowa City, IA, United States	Itthagarun, A., School of Dentistry and Oral Health, Griffith University, Australia; Verma, S., Faculty of Dentistry, University of Hong Kong SAR, Hong Kong; Lalloo, R., School of Dentistry and Oral Health, Griffith University, Australia; King, N.M., Faculty of Dentistry, University of Hong Kong SAR, Hong Kong; Wefel, J.S., Dows Institute for Dental Research, Iowa City, IA, United States; Nair, R…	Objective: To investigate the relationship between concentration of fluoride in milk and its re-mineralizing efficacy, and to test whether increasing the volume of fluoridated milk has any effect on its re-mineralizing efficacy. Methods: Third molars were painted leaving a 1 mm window on the buccal and/or lingual surfaces. Artificial carious lesions were induced using a de-mineralizing solution. …	Artificial caries; De-mineralization; Fluoridated milk; pH cycling; Re-mineralization	anticaries agent; fluoride; mineral; animal; article; clinical trial; comparative study; controlled clinical trial; controlled study; dental caries; dental procedure; drug effect; enamel; human; methodology; microradiography; milk; pathology; pH; polarization microscopy; randomized controlled trial; temperature; time; Animals; Cariostatic Agents; Dental Caries; Dental Enamel; Fluorides; Humans; H…		fluoride, 16984-48-8; Cariostatic Agents; Fluorides; Minerals			Department of Biotechnology, Ministry of Science and Technology, India,�DBT;�Department of Science and Technology, Ministry of Science and Technology, India,�??????	Acknowledgements M.R. is grateful to Prof. Surendra Albert Brown, Principal, Danielson College for providing laboratory facilities and encouragement. Thanks are also due to the Department of Biotechnology and the Department of Science and Technology, Government of India for partial financial assistance.										Selwitz, R.H., Ismail, A.I., Pitts, N.B., Dental caries (2007) Lancet, 369 (9555), pp. 51-59. , DOI 10.1016/S0140-6736(07)60031-2, PII S0140673607600312; Huth, K.C., Luss, A., Gygax, M., Thum, M., Crispin, A., Paschos, E., In vivo performance of a laser fluorescence device for the approximal detection of caries in permanent molars (2010) Journal of Dentistry, 38, pp. 1019-1026; Rindal, D.B., Gord…	Itthagarun, A.; School of Dentistry and Oral Health, Australia; email: a.itthagarun@griffith.edu.au								3005712		JDENA	21907756	English	J. Dent.	Article
Nohno K., Zohoori F.V., Maguire A.	15045269700;23399089000;7101727270;	Fluoride intake of japanese infants from infant milk formula	2011	Caries Research	45	5		486	493		10	10.1159/000330604	https://www.scopus.com/inward/record.uri?eid=2-s2.0-80052559893&doi=10.1159%2f000330604&partnerID=40&md5=4ef10a59bdbd9e490cde736b07242ca2	Division of Preventive Dentistry, Graduate School of Medical and Dental Sciences, Niigata University, 2-5274, Gakkocho-dori, Chuo-ku, Niigata City 951-8514, Japan; School of Health and Social Care, Teesside University, Middlesbrough, United Kingdom; School of Dental Sciences, Newcastle University, Newcastle upon Tyne, United Kingdom	Nohno, K., Division of Preventive Dentistry, Graduate School of Medical and Dental Sciences, Niigata University, 2-5274, Gakkocho-dori, Chuo-ku, Niigata City 951-8514, Japan; Zohoori, F.V., School of Health and Social Care, Teesside University, Middlesbrough, United Kingdom; Maguire, A., School of Dental Sciences, Newcastle University, Newcastle upon Tyne, United Kingdom	This study aimed to measure the fluoride (F) content of all infant milk formulas (IMF) available for purchase in Japan and estimate the F exposure of infants whose primary source of nutrition is IMF when reconstituted with different F concentrations of water. Twenty-two commercially available IMFs were purchased from 6 manufacturers in Japan. These IMFs included 21 milk-based products and 1 soy-b…	Dental fluorosis; Fluoridated water; Fluoride intake; Infant milk formula	anticaries agent; diagnostic agent; fluoride; hexamethyldisiloxane; lactose; siloxane; animal; article; artificial milk; body weight; caloric intake; chemistry; diet; diffusion; human; infant; infant nutrition; ion selective electrode; Japan; milk; newborn; soybean milk; water supply; Animals; Body Weight; Cariostatic Agents; Diet; Diffusion; Energy Intake; Fluorides; Humans; Infant; Infant Formu…		fluoride, 16984-48-8; hexamethyldisiloxane, 107-46-0; lactose, 10039-26-6, 16984-38-6, 63-42-3, 64044-51-5; Cariostatic Agents; Fluorides; Lactose, 63-42-3; Siloxanes; hexamethyldisiloxane, 107-46-0														B?rdsen, A., 'Risk periods'associated with the development of dental fluorosis in maxillary permanent central incisors: A metaanalysis (1999) Acta Odontol Scand, 57, pp. 247-256; Browne, D., Whelton, H., O'Mullane, D., Fluoride metabolism and fluorosis (2005) Journal of Dentistry, 33 (SPEC. ISS. 3), pp. 177-186. , DOI 10.1016/j.jdent.2004.10.003; Burt, B.A., The changing patterns of systemic fluo…	Nohno, K.; Division of Preventive Dentistry, 2-5274, Gakkocho-dori, Chuo-ku, Niigata City 951-8514, Japan; email: no2@dent.niigata-u.ac.jp								86568		CAREB	21912129	English	Caries Res.	Article
Foster G.R.K., Downer M.C., Tickle M.	7403211771;7102927402;7005389587;	Summary of: Modelling the impact of process variables in community fluoridated milk schemes on a population of UK schoolchildren	2011	British Dental Journal	210	10		472				10.1038/sj.bdj.2011.408	https://www.scopus.com/inward/record.uri?eid=2-s2.0-84984930221&doi=10.1038%2fsj.bdj.2011.408&partnerID=40&md5=990690585d597c11dd1ff27a557f68cd	Manchester University Dental School, Higher Cambridge Street, Manchester, M15 6LP, United Kingdom; University College London, United Kingdom; University of Manchester, Oral Health Consultancy Services (OHCOSS), Bristol, United Kingdom; National Primary Care R and D Centre, School of Dentistry, University of Manchester, United Kingdom	Foster, G.R.K., Manchester University Dental School, Higher Cambridge Street, Manchester, M15 6LP, United Kingdom; Downer, M.C., University College London, United Kingdom, University of Manchester, Oral Health Consultancy Services (OHCOSS), Bristol, United Kingdom; Tickle, M., National Primary Care R and D Centre, School of Dentistry, University of Manchester, United Kingdom	Background: Dental caries is a public health problem. Fluoridated milk (FM) schemes are used as a preventive measure. The impact of process variables in these schemes is not understood. Methods: Process variable data on the number of days of consumption, attendance, volume consumed, parental consent together with the proportion of children drinking FM at 7 and 11 years old were aggregated from ei…																		Hancocks, S., Suffer the little children. Editorial (2011) Br Dent J, 210, p. 341	Foster, G.R.K.; Manchester University Dental School, Higher Cambridge Street, Manchester, M15 6LP, United Kingdom; email: grk@MalvernFosters.me.uk								70610				English	Brit. Dent. J.	Article
Foster G.R.K., Downer M.C., Tickle M.	7403211771;7102927402;7005389587;	Modelling the impact of process variables in community fluoridated milk schemes on a population of UK schoolchildren	2011	British Dental Journal	210	10					3	10.1038/sj.bdj.2011.388	https://www.scopus.com/inward/record.uri?eid=2-s2.0-79960035640&doi=10.1038%2fsj.bdj.2011.388&partnerID=40&md5=f9a70ea0fbc61326a2eff14eaf8fd5c1	Manchester University Dental School, Higher Cambridge Street, Manchester, M15 6LP, United Kingdom; University College London, University of Manchester/Oral Health Consultancy Services (OHCOSS), Bristol, United Kingdom; National Primary Care R and D Centre, School of Dentistry, University of Manchester, United Kingdom	Foster, G.R.K., Manchester University Dental School, Higher Cambridge Street, Manchester, M15 6LP, United Kingdom; Downer, M.C., University College London, University of Manchester/Oral Health Consultancy Services (OHCOSS), Bristol, United Kingdom; Tickle, M., National Primary Care R and D Centre, School of Dentistry, University of Manchester, United Kingdom	Background Dental caries is a public health problem. Fluoridated milk (FM) schemes are used as a preventive measure. The impact of process variables in these schemes is not understood.Methods Process variable data on the number of days of consumption, attendance, volume consumed, parental consent together with the proportion of children drinking FM at 7-and 11-years old were aggregated from eight…		anticaries agent; fluoride; animal; article; child; clinical trial; dental caries; fluoridation; health care quality; human; milk; multicenter study; preschool child; public health service; statistical model; statistics; Animals; Cariostatic Agents; Child; Child, Preschool; Dental Caries; Fluoridation; Fluorides; Humans; Milk; Models, Statistical; Process Assessment (Health Care); Program Evaluat…		fluoride, 16984-48-8; Cariostatic Agents; Fluorides														Petersen, P.E., World Health Organization. global policy for improvement of oral health-World Health Assembly 2007 (2008) Int Dent J, 58, pp. 115-121; Horowitz, H.S., The effectiveness of community water fluoridation in the United States (1996) Journal of Public Health Dentistry, 56 (5), pp. 253-258; Woodward, S.M., The implementation of community based programmes (2009) Milk Fuoridation for the …	Foster, G.R.K.; Manchester University Dental School, , Manchester, M15 6LP, United Kingdom; email: grk@MalvernFosters.me.uk								70610			21617649	English	Brit. Dent. J.	Article
Buzalaf M.A.R., Rodrigues M.H.C., Pessan J.P., Leite A.L., Arana A., Villena R.S., Forte F.D.S., Sampaio F.C.	6601915238;7202521581;8651834800;24468439700;26326684300;6602371079;7004015168;35498000700;	Biomarkers of fluoride in children exposed to different sources of systemic fluoride	2011	Journal of Dental Research	90	2		215	219		20	10.1177/0022034510385937	https://www.scopus.com/inward/record.uri?eid=2-s2.0-79951650247&doi=10.1177%2f0022034510385937&partnerID=40&md5=c2a26e52298363cb15eeaca642678239	Department of Biological Sciences, Bauru Dental School, University of S?o Paulo, Al. Oct?vio Pinheiro Brisolla, 9-75, Bauru-SP, 17012-901, Brazil; Peruvian University Cayetano Heredia, Lima, Peru; Health Science Center, Federal University of Para?ba, Jo?o Pessoa, PB, Brazil	Buzalaf, M.A.R., Department of Biological Sciences, Bauru Dental School, University of S?o Paulo, Al. Oct?vio Pinheiro Brisolla, 9-75, Bauru-SP, 17012-901, Brazil; Rodrigues, M.H.C., Department of Biological Sciences, Bauru Dental School, University of S?o Paulo, Al. Oct?vio Pinheiro Brisolla, 9-75, Bauru-SP, 17012-901, Brazil; Pessan, J.P., Department of Biological Sciences, Bauru Dental School,…	There has been no comparison between fluoride concentrations in urine and nails of children exposed to different sources of systemic fluoride. The aim of this study was to compare the relationship between fluoride intake with urinary fluoride excretion and fluoride concentrations in fingernails and toenails of children receiving fluoride from artificially fluoridated water (0.6-0.8 mg F/L, n = 25…	dentifrice; diet.; fluoride; nails; urine	biological marker; fluoride; toothpaste; analysis of variance; animal; article; case control study; chemistry; child; clinical trial; human; metabolism; milk; multicenter study; nail; nonparametric test; preschool child; salt intake; urine; water supply; Analysis of Variance; Animals; Biological Markers; Case-Control Studies; Child; Child, Preschool; Dentifrices; Fluorides; Humans; Milk; Nails; S…		fluoride, 16984-48-8; Biological Markers; Dentifrices; Fluorides; Sodium Chloride, Dietary			Coordena??o de Aperfei?oamento de Pessoal de N?vel Superior,�CAPES	This study was supported by The Borrow Foundation (UK) and CAPES (Coordenadoria de Aperfei?omento de Pessoal de N?vel Superior, Brazil). This study was based on a thesis submitted to Bauru Dental School, University of S?o Paulo (Brazil), in partial fulfillment of the requirements for the PhD degree in Oral Biology.										Baez, R.J., Baez, M.X., Marthaler, T.M., Urinary fluoride excretion by children 4-6 years old in a south Texas community (2000) Revista Panamericana de Salud Publica/Pan American Journal of Public Health, 7 (4), pp. 242-248; Burt, B.A., The changing patterns of systemic fluoride intake (1992) J Dent Res, 71, pp. 1228-1237; Burt, B.A., Eklund, S.A., Dental Caries (2005) Dentistry, Dental Practice,…	Buzalaf, M. A. R.; Department of Biological Sciences, Al. Oct?vio Pinheiro Brisolla, 9-75, Bauru-SP, 17012-901, Brazil; email: mbuzalaf@fob.usp.br								220345		JDREA	21270463	English	J. Dent. Res.	Article
Stecks?n-Blicks C., Sj?str?m I., Twetman S.	6701391616;6507212973;57203616204;	Effect of long-term consumption of milk supplemented with probiotic lactobacilli and fluoride on dental caries and general health in preschool children: A cluster-randomized study	2009	Caries Research	43	5		374	381		114	10.1159/000235581	https://www.scopus.com/inward/record.uri?eid=2-s2.0-68749118629&doi=10.1159%2f000235581&partnerID=40&md5=b963b4f4fa804cf42aee3c086859de46	Department of Odontology, Paediatric Dentistry, Faculty of Medicine, Ume? University, Ume? SE-901 85, Sweden; Department of Cariology and Endodontics, Faculty of Health Sciences, University of Copenhagen, Copenhagen, Denmark	Stecks?n-Blicks, C., Department of Odontology, Paediatric Dentistry, Faculty of Medicine, Ume? University, Ume? SE-901 85, Sweden; Sj?str?m, I., Department of Odontology, Paediatric Dentistry, Faculty of Medicine, Ume? University, Ume? SE-901 85, Sweden; Twetman, S., Department of Cariology and Endodontics, Faculty of Health Sciences, University of Copenhagen, Copenhagen, Denmark	The aim of this study was to evaluate the effect of milk supplemented with probiotic bacteria and fluoride on caries development and general health in preschool children. Children 1-5 years of age (n = 248) attending 14 day care centres with 27 units in northern Sweden entered the study. The centres were randomly assigned to two parallel groups: children in the intervention group were served 150 …	Antibiotic use; Otitis media; Prevention; Probiotic bacteria	anticaries agent; fluoride; probiotic agent; animal; article; beverage; chemistry; clinical trial; cluster analysis; controlled clinical trial; controlled study; dental caries; diet supplementation; double blind procedure; fluoridation; health status; health survey; human; Lactobacillus rhamnosus; longitudinal study; methodology; microbiology; milk; otitis media; physiology; preschool child; rand…		fluoride, 16984-48-8; Cariostatic Agents; Fluorides														Ahola, A.J., Yli-Knuuttila, H., Suomalainen, T., Poussa, T., Ahlstrom, A., Meurman, J.H., Korpela, R., Short-term consumption of probiotic- containing cheese and its effect on dental caries risk factors (2002) Arch Oral Biol, 47, pp. 799-804; Bowen, W.H., Pearson, S.K., Effect of milk on cariogenesis (1993) Caries Res, 27, pp. 461-466; Caglar, E., Cildir, S.K., Ergeneli, S., Sandalli, N., Twetman…	Stecks?n-Blicks, C.; Department of Odontology, Paediatric Dentistry, , Ume? SE-901 85, Sweden; email: christina.stecksen-blicks@odont.umu.se								86568		CAREB	19690413	English	Caries Res.	Article
Rodrigues M.H.C., Leite A.L., Arana A., Villena R.S., Forte F.D.S., Sampaio F.C., Buzalaf M.A.R.	7202521581;24468439700;26326684300;6602371079;7004015168;35498000700;6601915238;	Dietary fluoride intake by children receiving different sources of systemic fluoride	2009	Journal of Dental Research	88	2		142	145		21	10.1177/0022034508328426	https://www.scopus.com/inward/record.uri?eid=2-s2.0-62649113455&doi=10.1177%2f0022034508328426&partnerID=40&md5=ac6c80234206fb3c4c95ab89d60b038d	Department of Biological Sciences, Bauru Dental School, University of S?o Paulo, Al. Oct?vio Pinheiro Brisolla, 9-75, Bauru, SP, 17012-901, Brazil; Peruvian University Cayetano Heredia, Lima, Peru; Health Science Center, Federal University of Para?ba, Jo?o Pessoa, PB, Brazil	Rodrigues, M.H.C., Department of Biological Sciences, Bauru Dental School, University of S?o Paulo, Al. Oct?vio Pinheiro Brisolla, 9-75, Bauru, SP, 17012-901, Brazil; Leite, A.L., Department of Biological Sciences, Bauru Dental School, University of S?o Paulo, Al. Oct?vio Pinheiro Brisolla, 9-75, Bauru, SP, 17012-901, Brazil; Arana, A., Peruvian University Cayetano Heredia, Lima, Peru; Villena, R…	There has been no comparison of fluoride (F) intake by pre-school children receiving more traditional sources of systemic F. The aim of this study was to estimate the dietary F intake by children receiving F from artificially fluoridated water (AFW-Brazil, 0.6-0.8 mg F/L), naturally fluoridated water (NFW-Brazil, 0.6-0.9 mg F/L), fluoridated salt (FS-Peru, 180-200 mg F/Kg), and fluoridated milk (…	Children; Diet; Exposure; Fluoride; Fluorosis	anticaries agent; fluoride; fluoride sodium; animal; article; Brazil; chemistry; child; clinical trial; diet; fluoridation; food analysis; human; milk; multicenter study; Peru; preschool child; salt intake; tooth disease; water supply; Animals; Brazil; Cariostatic Agents; Child; Child, Preschool; Diet; Fluoridation; Fluorides; Fluorosis, Dental; Food Analysis; Humans; Milk; Peru; Sodium Chloride,…		fluoride sodium, 51668-54-3, 7681-49-4, 79933-27-0; fluoride, 16984-48-8; Cariostatic Agents; Fluorides; Sodium Chloride, Dietary; Sodium Fluoride, 7681-49-4														Almeida, B.S., Da Silva Cardoso, V.E., Buzalaf, M.A.R., Fluoride ingestion from toothpaste and diet in 1- to 3-year-old Brazilian children (2007) Community Dent Oral Epidemiol, 35, pp. 53-63; Armfield, J.M., When public action undermines public health: A critical examination of antifluoridationist literature (2007) Aust New Zealand Health Policy, 4, p. 25; Bratthall, D., H?nsel-Petersson, G., Sun…	Buzalaf, M. A. R.; Department of Biological Sciences, Al. Oct?vio Pinheiro Brisolla, 9-75, Bauru, SP, 17012-901, Brazil; email: mbuzalaf@fob.usp.br								220345		JDREA	19278985	English	J. Dent. Res.	Article
Zohoori V., Seal C.J., Moynihan P.J., Steen I.N., Maguire A.	23399089000;7003779645;57213821353;35501663700;7101727270;	The impact of fluoridated milks on the availability of trace elements in milk	2009	Journal of the Science of Food and Agriculture	89	4		595	602		4	10.1002/jsfa.3481	https://www.scopus.com/inward/record.uri?eid=2-s2.0-62449259694&doi=10.1002%2fjsfa.3481&partnerID=40&md5=ee0ce25490ccd02e3b29e2944a4ae4e2	School of Dental Sciences, Newcastle University, Framlington Place, Newcastle upon Tyne NE2 4BW, United Kingdom; School of Health and Social Care, University of Teesside, Middlesbrough, Teesside, United Kingdom; Human Nutrition Research Centre, Newcastle University, Newcastle upon Tyne NE2 4HH, United Kingdom; School of Agriculture, Food and Rural Development, Agriculture Building, Newcastle Univ…	Zohoori, V., School of Dental Sciences, Newcastle University, Framlington Place, Newcastle upon Tyne NE2 4BW, United Kingdom, School of Health and Social Care, University of Teesside, Middlesbrough, Teesside, United Kingdom; Seal, C.J., Human Nutrition Research Centre, Newcastle University, Newcastle upon Tyne NE2 4HH, United Kingdom, School of Agriculture, Food and Rural Development, Agriculture…	BACKGROUND: Milk is a nutritious food and also used as a vehicle for fluoride (F) administration. However, the impact of added F on milk's nutritional profile is unknown. In vitro simulated gastrointestinal digestion with enzymatic steps was used to measure and compare the availability of trace elements (Fe, Zn, Cu, Cr, Mo and Se) in pasteurised skimmed (0.3% fat) and whole (4% fat) milk samples …	Availability; Fluoride; Milk; Trace elements																	Fomon, S.J., Ekstrand, J., Ziegler, E.E., Fluoride intake and prevalence of dental fluorosis: Trends in fluoride intake with special attention to infants (2000) J Publ Health Dent, 60, pp. 131-139; Food Standards Agency, Agency backs milk as important part of balanced diet. [Online]. (2001). Available: http://www.food.gov.uk/news/pressreleases/ 2001/may/agencybacksmilk [accessed 02 Jan 2009]; Fly…	Maguire, A.; School of Dental Sciences, Framlington Place, Newcastle upon Tyne NE2 4BW, United Kingdom; email: A.Maguire@ncl.ac.uk								225142		JSFAA		English	J. Sci. Food Agric.	Article
Nicol A.J., Creanor S., Hall A.F., Macpherson L.M.D.	35345741800;55857484400;24586829500;7005684163;	A randomised, observer-blind, clinical study investigating the effect of fluoridated milk on artificially created early enamel caries using transverse microradiography	2008	Caries Research	42	4		305	311		6	10.1159/000148163	https://www.scopus.com/inward/record.uri?eid=2-s2.0-47949106879&doi=10.1159%2f000148163&partnerID=40&md5=47722012719c3e9e5d776ccc020f4a12	University of Glasgow Dental School, Glasgow, United Kingdom; University of Plymouth, Plymouth, United Kingdom; University of Dundee Dental School, Dundee, United Kingdom; University of Glasgow Dental School, 378 Sauchiehall Street, Glasgow G2 3JZ, United Kingdom	Nicol, A.J., University of Glasgow Dental School, Glasgow, United Kingdom, University of Glasgow Dental School, 378 Sauchiehall Street, Glasgow G2 3JZ, United Kingdom; Creanor, S., University of Plymouth, Plymouth, United Kingdom; Hall, A.F., University of Dundee Dental School, Dundee, United Kingdom; Macpherson, L.M.D., University of Glasgow Dental School, Glasgow, United Kingdom	Much of the research regarding the efficacy of fluoridated milk was obtained prior to the routine use of fluoridated dentifrices. The aim was to investigate, in situ, the effect of fluoridated and non-fluoridated milk on mineral change in artificial caries lesions, with the additional use of fluoridated dentifrice. The roles of different milk fluoride concentrations, volumes and frequencies in mi…	Cariostatic agents; Dental caries; Fluoride; Microradiography; Milk	anticaries agent; fluoride; toothpaste; aged; animal; article; chemistry; clinical trial; comparative study; controlled clinical trial; controlled study; crossover procedure; dental care; dental caries; dose response; drug delivery system; drug effect; enamel; female; fluoridation; human; male; methodology; middle aged; milk; randomized controlled trial; single blind procedure; statistical model;…		fluoride, 16984-48-8; Cariostatic Agents; Dentifrices; Fluorides														Angmar, B., Carlstr?m, D., Glas, J.E., Studies on the ultrastructure of dental enamel. IV. The mineralization of normal human enamel (1963) J Ultrastruct Res, 8, pp. 12-23; Arends, J., ten Bosch, J.J., Demineralization and remineralization evaluation techniques (1992) J Dent Res, 71, pp. 924-928; Arends, J., ten Cate, J.M., Tooth enamel remineralization (1981) J Crystal Growth, 53, pp. 135-147; B…	Nicol, A. J.; University of Glasgow Dental School, 378 Sauchiehall Street, Glasgow G2 3JZ, United Kingdom; email: a.nicol@dental.gla.ac.uk								86568		CAREB	18663300	English	Caries Res.	Article
Weitz A., Mari?anco M.I., Villa A.	7003861221;22234870200;7201597689;	Reduction of caries in rural school-children exposed to fluoride through a milk-fluoridation programme in Araucania, Chile	2007	Community Dental Health	24	3		186	191		13		https://www.scopus.com/inward/record.uri?eid=2-s2.0-34948893363&partnerID=40&md5=be3f0c0f4b8b05643d2debcd31f53d77	Institute of Nutrition and Food Technology, INTA, University of Chile, Santiago, Chile; Chilean Commission for School Children Support (JUNAEB); Institute of Nutrition and Food Technology, INTA, University of Chile, Casilla 138-11, El Libano 5524, Santiago, Chile	Weitz, A., Institute of Nutrition and Food Technology, INTA, University of Chile, Santiago, Chile, Chilean Commission for School Children Support (JUNAEB); Mari?anco, M.I., Chilean Commission for School Children Support (JUNAEB); Villa, A., Institute of Nutrition and Food Technology, INTA, University of Chile, Santiago, Chile, Institute of Nutrition and Food Technology, INTA, University of Chile,…	Objective To assess the effectiveness of a dental caries prevention programme on the permanent dentition of Chilean rural schoolchildren using fluoridated powdered milk and milk derivatives. Basic research design The fluoridated products were delivered to 35,000 schoolchildren in the rural areas of the Ninth Region in Chile using the standard School Feeding Programme (PAE). The daily fluoride dos…	APF gel programme; Chile; Dental caries; Milk-fluoridation programme; Rural schools	acidulated fluorophosphate; anticaries agent; fluoride; fluoride varnish; toothpaste; animal; article; catering service; child; Chile; cohort analysis; comparative study; cross-sectional study; dental caries; follow up; health; health survey; human; milk; water supply; Acidulated Phosphate Fluoride; Animals; Cariostatic Agents; Child; Chile; Cohort Studies; Cross-Sectional Studies; Dental Caries;…		acidulated fluorophosphate, 39456-59-2; fluoride varnish, 39287-69-9; fluoride, 16984-48-8; Acidulated Phosphate Fluoride, 39456-59-2; Cariostatic Agents; Fluorides; Fluorides, Topical; Toothpaste														Franco, A.M., Saldarriaga, A., Martignon, S., Gonz?lez, A.C., Villa, A.E., Fluoride Intake and Fractional Urinary Fluoride Excretion of Colombian Preschool Children (2005) Community Dent Health, 2005 (22), pp. 272-278; Gyurkovics, C., Zimmerman, P., Hadas, E., B?n?czy, J., Effect of fluoridated milk on caries: 10 years results (1992) Journal of Clinical Dentistry, 3, pp. 121-124; Henry, R.J., (19…	Villa, A.; Institute of Nutrition and Food Technology, Casilla 138-11, El Libano 5524, Santiago, Chile; email: avilla@inta.cl								0265539X			17958081	English	Community Dent. Health	Article
Mari?o R., Morgan M., Weitz A., Villa A.	7102688859;7403025273;7003861221;7201597689;	The cost-effectiveness of adding fluorides to milk-products distributed by the National Food Supplement Programme (PNAC) in rural areas of Chile	2007	Community Dental Health	24	2		75	81		15		https://www.scopus.com/inward/record.uri?eid=2-s2.0-34250678943&partnerID=40&md5=13588763ece46c17ac4c32258a88b465	Cooperative Research Centre for Oral Health Science, School of Dental Science, University of Melbourne, Melbourne, Vic. 3010, Australia; Department of Public Nutrition, Institute of Nutrition and Food Technology, (INTA), University of Chile, Santiago, Chile; Cooperative Research Centre for Oral Health Science, School of Dental Science, University of Melbourne, Melbourne, Vic. 3010, Australia	Mari?o, R., Cooperative Research Centre for Oral Health Science, School of Dental Science, University of Melbourne, Melbourne, Vic. 3010, Australia, Cooperative Research Centre for Oral Health Science, School of Dental Science, University of Melbourne, Melbourne, Vic. 3010, Australia; Morgan, M., Cooperative Research Centre for Oral Health Science, School of Dental Science, University of Melbourn…	Objective: This paper assesses the cost-effectiveness of a community dental caries prevention programme, targeting pre-school children living in non-fluoridated rural areas of Chile. Basic research design: The results of a community trial to measure the effects of using fluoridated powdered milk and milk-cereal to prevent dental caries, together with the cost of running the programmeme, were used…	Chile; Cost-effectiveness; Dental caries; Milk-fluoridation; Prevention programme	anticaries agent; fluoride; article; catering service; child; Chile; cohort analysis; comparative study; cost benefit analysis; cost control; dairy product; dental care; dental caries; dental surgery; economics; health; health care cost; health survey; human; infant; intervention study; periodontal disease; preschool child; Cariostatic Agents; Child; Child, Preschool; Chile; Cohort Studies; Cost …		fluoride, 16984-48-8; Cariostatic Agents; Fluorides														Position of the American Dietician Association: The impact of fluoride on dental health (1994) Journal of the American Dietician Association, 94, pp. 1428-1431. , American Dietician Association; Burt, B., (1989) Proceedings for the workshop: Cost-effectiveness of caries prevention in dental public health. Journal of Public Health Dentistry, 49 (SPEC. ISSUE), pp. 331-337; Calvert, NW, & Thomas, N.…	Mari?o, R.; Cooperative Research Centre for Oral Health Science, , Melbourne, Vic. 3010, Australia; email: rmarino@unimelb.edu.au								0265539X			17615821	English	Community Dent. Health	Article
Engstr?m K., Petersson L.G., Twetman S.	56261352500;7005145488;7005094439;	Inhibition of enamel lesion formation by fluoridated milk assessed by laser fluorescence - An in vitro study	2006	Clinical Oral Investigations	10	3		249	252		5	10.1007/s00784-006-0053-4	https://www.scopus.com/inward/record.uri?eid=2-s2.0-33747175983&doi=10.1007%2fs00784-006-0053-4&partnerID=40&md5=ba185ed03360ccdfd942353bccd47098	Department of Pediatric and Preventive Dentistry, Oral and Maxillo-Facial Unit, L?nssjukhuset Halmstad 301 85, Sweden; Department of Community and Preventive Dentistry, Oral and Maxillo-Facial Unit, L?nssjukhuset Halmstad 301 85, Sweden; Department of Odontology, Faculty of Medicine, Ume? University, Ume? 901 87, Sweden	Engstr?m, K., Department of Pediatric and Preventive Dentistry, Oral and Maxillo-Facial Unit, L?nssjukhuset Halmstad 301 85, Sweden; Petersson, L.G., Department of Pediatric and Preventive Dentistry, Oral and Maxillo-Facial Unit, L?nssjukhuset Halmstad 301 85, Sweden, Department of Community and Preventive Dentistry, Oral and Maxillo-Facial Unit, L?nssjukhuset Halmstad 301 85, Sweden; Twetman, S.…	The aim of this study was to investigate the effect of fluoridated milk on enamel lesion formation as assessed by laser fluorescence (LF). The material consisted of 18 extracted premolar teeth that were cut in mesial-distal direction and pairwise assigned to either test or control samples in an experimental caries model. The teeth were exposed to a low-pH 5% cellulose gel for 4 h, 5 days per week…	Enamel demineralization; Enamel lesion; Fluoride; Laser fluorescence; Milk	anticaries agent; diagnostic agent; fluoride sodium; animal; article; cattle; chemistry; dental care; dental caries; enamel; fluorescence; human; laser; milk; nonparametric test; observer variation; premolar tooth; reproducibility; Animals; Bicuspid; Cariostatic Agents; Cattle; Dental Caries; Dental Caries Activity Tests; Dental Enamel; Fluorescence; Humans; Lasers; Milk; Observer Variation; Repr…		fluoride sodium, 51668-54-3, 7681-49-4, 79933-27-0; Cariostatic Agents; Sodium Fluoride, 7681-49-4				Acknowledgement This study was supported by a grant from the Borrow Foundation, Cowplain, England.										Andersson, A., Sk?ld-Larsson, K., Hallgren, A., Petersson, L.G., Twetman, S., Measurement of enamel lesion regression with a laser fluorescence device (DIAGNOdent): A pilot study (2004) Orthodontics, 1, pp. 201-205; Arnold, W.H., Cerman, M., Neuhaus, K., Gaengler, P., Volumetric assessment and quantitative element analysis of the effect of fluoridated milk on enamel demineralisation (2003) Arch O…	Peterson, L.G.; Department of Community and Preventive Dentistry, , L?nssjukhuset Halmstad 301 85, Sweden; email: lars.g.petersson@lthalland.se								14326981			16703335	English	Clin. Oral Invest.	Article
Arnold W.H., Forer S., Heesen J., Yudovich K., Steinberg D., Gaengler P.	15919075200;22979131000;22979549600;22981932800;7201490378;7003597997;	The in vitro effect of fluoridated milk in a bacterial biofilm--enamel model.	2006	Biomedical papers of the Medical Faculty of the University Palack?, Olomouc, Czechoslovakia	150	1		63	69		4	10.5507/bp.2006.006	https://www.scopus.com/inward/record.uri?eid=2-s2.0-36048955033&doi=10.5507%2fbp.2006.006&partnerID=40&md5=0f52743b64e0d78d3035749dc00783df	Department of Anatomy, Faculty of Dental Medicine, University of Witten, Herdecke, Germany	Arnold, W.H., Department of Anatomy, Faculty of Dental Medicine, University of Witten, Herdecke, Germany; Forer, S., Department of Anatomy, Faculty of Dental Medicine, University of Witten, Herdecke, Germany; Heesen, J., Department of Anatomy, Faculty of Dental Medicine, University of Witten, Herdecke, Germany; Yudovich, K., Department of Anatomy, Faculty of Dental Medicine, University of Witten,…	OBJECTIVES: The purpose of this study was to investigate the effect of milk and fluoridated milk on bacterially induced caries-like lesions. SAMPLE AND METHODS: Extracted impacted human molars were cut in half and covered with a varnish leaving a 4*4 mm window. The samples were coated with biofilm of S. sobrinus and were further divided into three experimental groups of S. sobrinus, S. sobrinus a…		fluoride; animal; article; biofilm; chemistry; dental care; dental caries; drug effect; enamel; human; in vitro study; microbiology; milk; molar tooth; Streptococcus sobrinus; Animals; Biofilms; Dental Caries; Dental Enamel; Fluorides; Humans; Milk; Molar; Streptococcus sobrinus; Tooth Remineralization		fluoride, 16984-48-8; Fluorides															Arnold, W.H.email: wolfa@uni-wh.de								12138118			16936902	English	Biomed Pap Med Fac Univ Palacky Olomouc Czech Repub	Article
Pakhomov G.N., Kolesnik A.G., Shamsheva A.A., Kuz'min E.M., Stepanova I.A.	7005415505;7004917493;8884818500;8884818600;8884818700;	Milk fluoridization efficacy in a controlled study and dental caries experience dynamics in conditions of wide availability of local F-containing means	2005	Stomatologiia	84	4		37	42		4		https://www.scopus.com/inward/record.uri?eid=2-s2.0-24944591437&partnerID=40&md5=c0339d9bfe5b7edb7b18ab4bad644d56		Pakhomov, G.N.; Kolesnik, A.G.; Shamsheva, A.A.; Kuz'min, E.M.; Stepanova, I.A.	Cross-over, controlled, randomized and triple-blind study of F-milk efficacy and monitoring of F excretion with urine under conditions of wide availability of fluoride containing toothpastes was performed in Voronezh during last 10 years. F-milk project increasingly covered annually from 10 to 15 thousand of pre-school children. From them 335 children (11 kindergarteners -- age 6 years) regularly…		anticaries agent; fluoride; animal; article; case control study; child; clinical trial; controlled clinical trial; controlled study; dental caries; double blind procedure; female; fluoridation; human; incidence; male; milk; preschool child; randomized controlled trial; urine; Animals; Cariostatic Agents; Case-Control Studies; Child; Child, Preschool; Dental Caries; Double-Blind Method; Female; Fl…		fluoride, 16984-48-8; Cariostatic Agents; Fluorides															Pakhomov, G.N.								391735			16091706	Russian	Stomatologiia (Mosk)	Article
Riley J.C., Klause B.K., Manning C.J., Davies G.M., Graham J., Worthington H.V.	57197504528;8910995800;57198093471;10045994200;57199318202;7102322448;	Milk fluoridation: A comparison of dental health in two school communities in England	2005	Community Dental Health	22	3		141	145		20		https://www.scopus.com/inward/record.uri?eid=2-s2.0-24744442782&partnerID=40&md5=dcf50e99587e11978e68560a31e9a59a	Birkenhead and Wallasey Primary Care Trust, Wirral, United Kingdom; Central Manchester Primary Care Trust, Manchester, United Kingdom; University of Manchester Dental School, Manchester, United Kingdom; Department of Dental Public Health, Birkenhead and Wallasey Primary Care Trust, St. Catherines Hospital, Church Road, Wirral, Merseyside, CH42 0LQ, United Kingdom	Riley, J.C., Birkenhead and Wallasey Primary Care Trust, Wirral, United Kingdom; Klause, B.K., Birkenhead and Wallasey Primary Care Trust, Wirral, United Kingdom, Department of Dental Public Health, Birkenhead and Wallasey Primary Care Trust, St. Catherines Hospital, Church Road, Wirral, Merseyside, CH42 0LQ, United Kingdom; Manning, C.J., Birkenhead and Wallasey Primary Care Trust, Wirral, Unite…	Objective: To compare levels of caries experience in children attending schools in Wirral that have a fluoridated milk programme with children in a similar community which does not have a fluoridated milk programme. Study design: A cross sectional study measuring caries experience in first permanent molars. Children were examined on an 'intention to treat' basis and the effect of clustering of ch…	Caries; Children; Fluoridated milk	anticaries agent; fluoride; animal; article; chemistry; child; cross-sectional study; dental caries; female; health survey; human; male; milk; observer variation; regression analysis; school dentistry; social class; United Kingdom; Animals; Cariostatic Agents; Child; Cross-Sectional Studies; Dental Caries; DMF Index; England; Female; Fluorides; Humans; Male; Milk; Observer Variation; Regression A…		fluoride, 16984-48-8; Cariostatic Agents; Fluorides														Altman, D.G., Bland, J.M., Statistic notes. Units of analysis (1997) British Medical Journal, 314, p. 1874; Banoczy, J., Stephen, K.W., Pakhomov, G.N., Clinical studies (1996) Milk Fluoridation for the Prevention of Dental Caries, pp. 46-71. , Geneva: World Health Organisation/Borrow Dental Milk Foundation; Bland, J.M., Kerry, S.M., Trials randomised in clusters (1997) British Medical Journal, 31…	Klause, B.K.; Department of Dental Public Health, Church Road, Wirral, Merseyside, CH42 0LQ, United Kingdom; email: Karina.Klause@bkwpct.nhs.uk								0265539X			16161876	English	Community Dent. Health	Article
T?th Z., Gintner Z., B?n?czy J.	56770814900;56359880700;24785798900;	The effect of ingested fluoride administered in salt, milk, and tablets on salivary and urinary fluoride concentrations	2005	Fluoride	38	3		199	204		10		https://www.scopus.com/inward/record.uri?eid=2-s2.0-24044526889&partnerID=40&md5=3840013cbb8767a54275db832ea45ea5	Department of Conservative Dentistry, Semmelweis University, Faculty of Dentistry, Mikszath Kalman ter 5, H-1088 Budapest, Hungary; Department of Prosthodontics, Semmelweis University, Faculty of Dentistry, Mikszath Kalman ter 5, H-1088 Budapest, Hungary; Department of Oral Biology, Semmelweis University, Faculty of Dentistry, Mikszath Kalman ter 5, H-1088 Budapest, Hungary	T?th, Z.Department of Conservative Dentistry, Semmelweis University, Faculty of Dentistry, Mikszath Kalman ter 5, H-1088 Budapest, Hungary; Gintner, Z.Department of Prosthodontics, Semmelweis University, Faculty of Dentistry, Mikszath Kalman ter 5, H-1088 Budapest, Hungary; B?n?czy, J.Department of Oral Biology, Semmelweis University, Faculty of Dentistry, Mikszath Kalman ter 5, H-1088 Budapest, …	The effect of fluoride administered in salt, milk, and tablets on fluoride secretion in saliva and excretion in urine was compared in a medium-term study in 20 healthy adults 19-45 years of age (mean 25.6 ? 7.4 yrs). After an introductory two-week control period, three four-week test periods were employed-each separated by two-week washout periods. In each test period, the subjects ingested one m…	Fluoride in milk; Fluoride in salt; Fluoride tablets; Salivary fluoride, Urinary fluoride	dentocar; fluoride; sodium chloride; adult; article; controlled study; drug metabolism; drug urine level; female; fluoridation; human; human experiment; male; milk; normal human; saliva analysis; saliva level; salivation; urinalysis; urinary excretion; urine level		fluoride, 16984-48-8; sodium chloride, 7647-14-5	dentocar													Petersson, G.H., Bratthall, D., The caries decline: A review of reviews (1996) Eur J Oral Sci, 104, pp. 436-443; Adatia, A.K., Dental disease (1980) Medical Aspects of Dietary Fibre. A Report of the Royal College of Physicians of London, pp. 124-132. , Tunbridge Wells: Pitman Medical; Burgstahler, A.W., Limeback, H., Editorial: Retreat of the fluoride-fluoridation paradigm (2004) Fluoride, 37, pp…	T?th, Z.; Department of Conservative Dentistry, Mikszath Kalman ter 5, H-1088 Budapest, Hungary; email: toth@fok.usn.hu								154725		FLUOA		English	Fluoride	Article
Twetman S.	7005094439;	Fluoridated milk may be beneficial to schoolchildren by helping prevent caries: Does drinking fluoridated milk help prevent dental caries in children?	2005	Evidence-Based Dentistry	6	4		88			2	10.1038/sj.ebd.6400357	https://www.scopus.com/inward/record.uri?eid=2-s2.0-84984760509&doi=10.1038%2fsj.ebd.6400357&partnerID=40&md5=43be0e0467ab4e552e50ab6629e53d74	Department of Odontology, Faculty of Medicine, Ume? University, Ume?, Sweden	Twetman, S., Department of Odontology, Faculty of Medicine, Ume? University, Ume?, Sweden	Data sources Data sources were the Cochrane Oral Health Group Trials Register, Cochrane Central Register of Controlled Trials, Medline and OLDMedline, Embase, LILACS (Latin American and Caribbean Health Sciences Literature), BBO (Brazilian Bibliography of Dentistry), SIGLE (System for Information on Grey Literature in Europe) and Digital Dissertations. Bibliographies of relevant articles were sea…																			Twetman, S.; Department of Odontology, , Ume?, Sweden								14620049				English	Evid.-based Dent.	Article
Ivancakova R., Harless J.D., Hogan M.M., Wefel J.S.	7801609505;6603444964;16202472800;7006428745;	Effect of 2% plain and fluoridated milk on root surface caries in vitro	2005	Special Care in Dentistry	25	2		118	123		6	10.1111/j.1754-4505.2005.tb01421.x	https://www.scopus.com/inward/record.uri?eid=2-s2.0-18244375007&doi=10.1111%2fj.1754-4505.2005.tb01421.x&partnerID=40&md5=8f6656f788cec06e496b68a0661e0706	Department of Dentistry, University Hospital and Medical Faculty of Charles University, 500 05 Hradec Kralove, Czech Republic; Dows Institute for Dental Research, College of Dentistry, University of Iowa, Iowa City, IA, United States	Ivancakova, R., Department of Dentistry, University Hospital and Medical Faculty of Charles University, 500 05 Hradec Kralove, Czech Republic; Harless, J.D., Dows Institute for Dental Research, College of Dentistry, University of Iowa, Iowa City, IA, United States; Hogan, M.M., Dows Institute for Dental Research, College of Dentistry, University of Iowa, Iowa City, IA, United States; Wefel, J.S.,…	The caries-protective effect of milk and fluoridated milk on enamel has been reported; however, few data are available concerning the role of milk and/or fluoridated milk on root surfaces. The aim of this study was to compare the effect of plain and fluoridated milk on root surface caries. Artificial root surface lesions were created, sectioned and analyzed using polarized light microscopy (PLM) …	Fluoride; Milk; Remineralization; Root caries	article; caries prevention; controlled study; dental care; dental caries; enamel; fluoridation; human; human tissue; immersion; in vitro study; microradiography; microscopy; milk; mineralization; polarized light microscopy; sample; statistical significance; surface property; tooth root; animal; cattle; dental care; dental caries; diet supplementation; drug effect; enamel; methodology; milk; molar…		fluoride, 16984-48-8; Cariostatic Agents; Fluorides														McDougall, W.A., Effect of milk on enamel demineralization and remineralization in vitro (1977) Caries Res, 11, pp. 166-172; Mor, B.M., Rodda, J.C., In vitro remineralization of artificial caries-like lesions with milk (1983) New Zealand Dental Journal, 79, pp. 10-15; Stephen, K.W., Banoczy, J., Pakhomov, G.N., (1996) Milk Fluoridation for the Prevention of Dental Caries, , Geneva; WHO/BDMF; Phil…	Wefel, J.S.; Dows Institute for Dental Research, , Iowa City, IA, United States; email: james-wefel@uiowa.edu			Special Care Dentistry					2751879			15856919	English	Spec. Care Dent.	Article
Boteva E., Rugg-Gunn A.J.	6602862984;7006520490;	Fluoride retention in enamel slabs after rinsing or drinking fluoridated milk or fluoridated water	2004	Acta Medica Bulgarica	31	1		46	52		1		https://www.scopus.com/inward/record.uri?eid=2-s2.0-4644362980&partnerID=40&md5=86920d202018c7713eae57f34bf850cc	Department of Conservative Dentistry, Faculty of Dentistry, 3 Sv. G. Sofiisky str., 1431 Sofia, Bulgaria; Department of Child Dental Health, Newcastle University, Newcastle, United Kingdom	Boteva, E., Department of Conservative Dentistry, Faculty of Dentistry, 3 Sv. G. Sofiisky str., 1431 Sofia, Bulgaria; Rugg-Gunn, A.J., Department of Child Dental Health, Newcastle University, Newcastle, United Kingdom	The aims of the present study were: 1) to compare the fluoride uptake by enamel from F-milk with that from F-water; 2) to compare the systemic and topical effect versus topic effect alone; 3) to determine the fluoride uptake by demineralised compared with sound enamel, as well as the fluoride uptake by enamel from fluoridated milk, compared with fluoridated water. 102 paired enamel slabs (half de…	Cariostatic agents; Dental health surveys; Fluoridation	fluoride; phosphate; water; adult; analytic method; article; chemical analysis; concentration (parameters); controlled study; demineralization; enamel; female; fluoridation; human; human experiment; male; milk; mouth hygiene; statistical analysis; statistical significance; tooth brushing		fluoride, 16984-48-8; phosphate, 14066-19-4, 14265-44-2; water, 7732-18-5														Banoczy, J., Effect of fluoridated mild on caries; five year results (1985) J. R. Soc. Health, 105, pp. 99-103; Boteva, E.S., Rugg Gunn, A.J., Higham, S.M., Remineralisation of white-spot carious lesions with fluoridated milk (1996) Caries Res., 30, p. 307. , (Abstr); Bowen, W.H., Pearson, S.K., Effect of milk on cariogenesis (1993) Caries Res., 27, pp. 461-466; Chesters, R.K., Effect of oral car…	Boteva, E.; Medical University - Sofia, 3 Sv. G. Sofiisky str., 1431 Sofia, Bulgaria								3241750		AMBUC		English	Acta Med. Bulg.	Article
Berg J.H.	7401718178;	Fluoridated milk has subtle yet significant caries preventive effect on primary teeth	2004	Journal of Evidence-Based Dental Practice	4	3		214	215			10.1016/j.jebdp.2004.07.005	https://www.scopus.com/inward/record.uri?eid=2-s2.0-7744240372&doi=10.1016%2fj.jebdp.2004.07.005&partnerID=40&md5=bd046f7de57fe5137643911aff94c34a	Department of Pediatric Dentistry, University of Washington, Seattle, WA, United States	Berg, J.H., Department of Pediatric Dentistry, University of Washington, Seattle, WA, United States	Subjects. There were 534 subjects in experimental and 305 subjects in control groups, respectively. The age and gender distributions of the subject groups were similar. The geographic location of the cohort experimental and control groups was similar, although it was mentioned that the experimental groups were from the "largest" kindergartens in the community. The dates of recruitment overlapped …		fluoride; article; artificial milk; child; clinical trial; cohort analysis; deciduous tooth; dental caries; diet supplementation; drug efficacy; fluoridation; high risk population; human; kindergarten; prospective study; protection; treatment outcome		fluoride, 16984-48-8															Berg, J.H.; Department of Pediatric Dentistry, , Seattle, WA, United States								15323382				English	J. Evid.-Based Dent. Pract.	Article
Engstr?m K., Petersson L.G., Sj?str?m I., Twetman S.	56261352500;7005145488;6507212973;57203616204;	Composition of the salivary microflora during habitual consumption of fluoridated milk	2004	Acta Odontologica Scandinavica	62	3		143	146		3	10.1080/00016350410001487	https://www.scopus.com/inward/record.uri?eid=2-s2.0-3843128440&doi=10.1080%2f00016350410001487&partnerID=40&md5=6f61b43f0cf434587f5aac4088b2f4c6	Pediatric Dentistry, Oral and Maxillo-Facial Unit, L?nssjukhuset, SE-301 85 Halmstad, Sweden	Engstr?m, K., Pediatric Dentistry, Oral and Maxillo-Facial Unit, L?nssjukhuset, SE-301 85 Halmstad, Sweden; Petersson, L.G.; Sj?str?m, I.; Twetman, S.	The aim was to evaluate the effect of habitual consumption of fluoridated milk on the composition of the salivary microflora. The study group comprised 20 healthy schoolchildren and young adults with a mean age of 13.6 years and the investigation had a randomized double-blind crossover design with a washout period of 1 month. After professional tooth-cleaning at baseline, the subjects were suppli…	Actinomyces; Fluoride milk; Lactobacilli; Mutans streptococci; Saliva	Actinobacteria; adolescent; article; bacterium culture; clinical trial; controlled clinical trial; controlled study; crossover procedure; double blind procedure; feeding behavior; female; fluid intake; fluoridation; human; human experiment; Lactobacillus; male; microflora; milk; mouth hygiene; randomized controlled trial; saliva level; school child; Streptococcus; Streptococcus mutans; tooth brus…		Cariostatic Agents; Fluorides				Acknowledgements.?The study was supported by grants from the Borrow Dental Milk Foundation, UK and the Swedish Patent Revenue Fund.										Featherstone, J.D.B., Prevention and reversal of dental caries: Role of low level of fluoride (1999) Community Dent Oral Epidemiol, 27, pp. 31-40; Ten Cate, J.M., Current concepts on the theories of the mechanism of fluoride (2000) Acta Odontol Scand, 57, pp. 325-329; (1994) Fluorides and Oral Health. Technical Report Series, No. 846, , Geneva; Ketley, C.E., West, J.L., Lennon, M.A., The use of s…	Engstr?m, K.; Pediatric Dentistry, , SE-301 85 Halmstad, Sweden; email: kristina.engstrom@lthalland.se								16357		AOSCA	15370633	English	Acta Odontol. Scand.	Article
Mari?o R.J., Villa A.E., Weitz A., Guerrero S.	7102688859;7201597689;7003861221;35577129000;	Caries prevalence in a rural Chilean community after cessation of a powdered milk fluoridation program	2004	Journal of Public Health Dentistry	64	2		101	105		9	10.1111/j.1752-7325.2004.tb02735.x	https://www.scopus.com/inward/record.uri?eid=2-s2.0-3042535852&doi=10.1111%2fj.1752-7325.2004.tb02735.x&partnerID=40&md5=41135f667ba4dc7fddfe7a178cc1c019	School of Health, University of New England, Armidale, NSW 2351, Australia; Department of Public Nutrition, Inst. of Nutr. and Food Technology, University of Chile, Santiago, Chile	Mari?o, R.J., School of Health, University of New England, Armidale, NSW 2351, Australia; Villa, A.E., Department of Public Nutrition, Inst. of Nutr. and Food Technology, University of Chile, Santiago, Chile; Weitz, A., Department of Public Nutrition, Inst. of Nutr. and Food Technology, University of Chile, Santiago, Chile; Guerrero, S., Department of Public Nutrition, Inst. of Nutr. and Food Tec…	Objective: The milk fluoridation scheme established in Codegua, Chile, between 1994 and 1999 demonstrated the effectiveness of powdered milk as a community-based vehicle for fluoride to prevent dental caries. The present study aimed to compare caries prevalence in both the Codeguan control and test communities, three years after ending fluoride distribution through the powdered milk fluoridation …	Chile; Dental caries prevalence; Fluoridation; Fluorides; Milk; Rural communities	age distribution; article; calibration; caries prevention; child health; Chile; clinical examination; community care; controlled study; dental care; dental caries; diagnostic procedure; equipment; female; fluoridation; health program; human; major clinical study; male; milk; outcomes research; preschool child; prevalence; preventive dentistry; rank sum test; rural population; statistical signific…		fluoride, 16984-48-8; Cariostatic Agents; Fluorides														(1982) Accepted Dental Therapeutics, , Chicago: ADA; Position of the American Dietitian Association: The impact of fluoride on dental health (1994) J Am Diet Assoc, 94, pp. 1428-1431; (1994) Fluorides and Oral Health. Report of a WHO Expert Committee on Oral Health Status and Fluoride Use, , Geneva: WHO, WHO Technical Report Series 846; Recommendations for using fluoride to prevent and control de…	Mari?o, R.J.; School of Health, , Armidale, NSW 2351, Australia; email: rmarino@metz.une.edu.au			American Association of Public Health Dentistry					224006		JPHDA	15180079	English	J. Publ. Health Dent.	Article
Engstr?m K., Sj?str?m I., Petersson L.G., Twetman S.	56261352500;6507212973;7005145488;57203616204;	Lactic acid formation in supragingival dental plaque after schoolchildren's intake of fluoridated milk	2004	Oral Health and Preventive Dentistry	2	1		13	17		2	10.3290/j.ohpd.a8880	https://www.scopus.com/inward/record.uri?eid=2-s2.0-14744280961&doi=10.3290%2fj.ohpd.a8880&partnerID=40&md5=bef561bd5e96f1a2a32c32204b073dad	Oral and Maxillo-Facial Unit, L?nssjukhuset, Halmstad, Sweden; Department of Odontology/Pediatric Dentistry, Faculty of Medicine and Odontology, Ume? University, Ume?, Sweden	Engstr?m, K., Oral and Maxillo-Facial Unit, L?nssjukhuset, Halmstad, Sweden, Department of Odontology/Pediatric Dentistry, Faculty of Medicine and Odontology, Ume? University, Ume?, Sweden; Sj?str?m, I., Department of Odontology/Pediatric Dentistry, Faculty of Medicine and Odontology, Ume? University, Ume?, Sweden; Petersson, L.G., Oral and Maxillo-Facial Unit, L?nssjukhuset, Halmstad, Sweden; Tw…	Purpose: Milk can be used as vehicle for fluoride administration. The aim of this study was to investigate the lactic acid formation in dental plaque after daily intake of fluoridated milk. Materials and Methods: The study group consisted of 15 healthy schoolchildren, 6 - 15 years of age, in a double-blind crossover study design. After a one-week fluoride depletion period, 250 ml of fluoridated (…	Children; Dental plaque; Fluoride; Lactic acid; Milk	anticaries agent; fluoride; lactic acid; adolescent; adult; animal; article; child; clinical trial; controlled clinical trial; controlled study; crossover procedure; double blind procedure; female; gingiva; human; male; metabolism; methodology; milk; randomized controlled trial; school dentistry; tooth plaque; Adolescent; Adult; Animals; Cariostatic Agents; Child; Cross-Over Studies; Dental Plaqu…		fluoride, 16984-48-8; lactic acid, 113-21-3, 50-21-5; Cariostatic Agents; Fluorides; Lactic Acid, 50-21-5														B?n?czy, J., Stephen, K.W., Pakhomov, G.N., (1996) Milk fluoridation for the prevention of dental caries, pp. 46-71. , WHO, Geneva; Borgstr?m, M.K., Edwardsson, S., Svens?ter, G., Twetman, S., Acid formation in sucrose-exposed dental plaque in relation to caries experience in schoolchildren (2000) Clin Oral Invest, 4, pp. 9-12; Bratthall, D., H?nsel-Petersson, G., Sundberg, H., Reasons for the ca…	Engstr?m, K.; Pediatric Dentistry, L?nssjukhuset, Sweden; email: kristina.engstrom@lthalland.se			Quintessence Publishing Co., Ltd					16021622			15641760	English	Oral Hearlth Prev. Dent.	Article
Bian J.Y., Wang W.H., Wang W.J., Rong W.S., Lo E.C.M.	7103200031;57192614908;8529013400;7006852593;7101705982;	Effect of fluoridated milk on caries in primary teeth: 21-Month results	2003	Community Dentistry and Oral Epidemiology	31	4		241	245		24	10.1034/j.1600-0528.2003.00048.x	https://www.scopus.com/inward/record.uri?eid=2-s2.0-0141940681&doi=10.1034%2fj.1600-0528.2003.00048.x&partnerID=40&md5=6cf0a9cd29333e9180b00b3740f0b466	Department of Preventive Dentistry, School of Stomatology, Peking University, Beijing, China; Faculty of Dentistry, University of Hong Kong, Hong Kong, Hong Kong; Department of Preventive Dentistry, School of Stomatology, Peking University, 22 Zhongguancun South Street, Beijing 100081, China	Bian, J.Y., Department of Preventive Dentistry, School of Stomatology, Peking University, Beijing, China, Department of Preventive Dentistry, School of Stomatology, Peking University, 22 Zhongguancun South Street, Beijing 100081, China; Wang, W.H., Department of Preventive Dentistry, School of Stomatology, Peking University, Beijing, China; Wang, W.J., Department of Preventive Dentistry, School o…	Objectives: Use of fluoridated milk has been shown to be a safe and effective method to prevent caries in permanent teeth in children. However, studies on its effectiveness on caries prevention in the primary teeth are scarce. The purpose of the present study was to evaluate the effect of milk fluoridation on caries development in young Chinese children. Methods: This was a community-based demons…	Caries prevention; Children; China; Fluoride; Milk; Primary dentition	article; Chinese; clinical trial; community; controlled clinical trial; controlled study; deciduous tooth; dental caries; female; fluoridation; food intake; human; kindergarten; major clinical study; male; milk; preschool child; prophylaxis; scoring system; statistical significance; animal; cattle; chemistry; China; dentition; diet; health survey; anticaries agent; fluoride; Animals; Cariostatic …		fluoride, 16984-48-8; Cariostatic Agents; Fluorides														Clarkson, J.J., McLoughlin, J., Role of fluoride in oral health promotion (2000) Int Dent J, 50, pp. 119-128; Ericsson, Y., The state of fluorine in milk and its absorption and retention when administered in milk (1958) Acta Odontol Scand, 16, pp. 51-77; Konikoff, B.S., The bioavailability of fluoride in milk (1974) J Dent Assoc, 32, pp. 7-12; Davis, J.G., Fluoridised milk for children (1975) Dai…	Bian, J.Y.; Department of Preventive Dentistry, 22 Zhongguancun South Street, Beijing 100081, China; email: jybian@ncoh-whocc.org								3015661		CDOEA	12846845	English	Community Dent. Oral Epidemiol.	Article
Ketley C.E., West J.L., Lennon M.A.	56580490800;7402747027;7006240636;	The use of school milk as a vehicle for fluoride in Knowsley, UK; an evaluation of effectiveness	2003	Community Dental Health	20	2		83	88		16		https://www.scopus.com/inward/record.uri?eid=2-s2.0-0042420456&partnerID=40&md5=859836de8c60056b3b254d5fdbb6fe15	Dept. of Clinical Dental Sciences, University of Liverpool, Liverpool, United Kingdom; Dept. of Oral Health and Development, School of Clinical Dentistry, University of Sheffield, Sheffield, United Kingdom	Ketley, C.E., Dept. of Clinical Dental Sciences, University of Liverpool, Liverpool, United Kingdom; West, J.L., Dept. of Clinical Dental Sciences, University of Liverpool, Liverpool, United Kingdom; Lennon, M.A., Dept. of Clinical Dental Sciences, University of Liverpool, Liverpool, United Kingdom, Dept. of Oral Health and Development, School of Clinical Dentistry, University of Sheffield, Sheff…	Objective: To compare caries in children initially aged 3 to 5 years who had participated for four years in a fluoridated school milk programme with a group of children in a similar community drinking non-fluoridated milk. Study design: A four-year longitudinal study measuring caries experience and caries increment in primary molars and caries experience in permanent molars and incisors. Method: …	Caries; Children; Fluoridated milk	fluoride; anticaries agent; fluoride; article; child; community; comparative study; controlled study; dental caries; drinking; evaluation; experience; female; follow up; health program; human; incisor; longitudinal study; major clinical study; male; milk; premolar tooth; United Kingdom; analysis of variance; animal; confidence interval; deciduous tooth; dental caries; health survey; molar tooth; …		fluoride, 16984-48-8; Cariostatic Agents; Fluorides														Banoczy, J., Zimmermann, P., Hadas, E., Pinter, A., Bruszt, V., Effect of fluoridated milk on caries: 5-Year results (1985) Journal of the Royal Society of Health, 105, pp. 99-103; Bian, J.Y., Wang, W.H., Wang, W.J., Lo, E.C.M., Effect of fluoridated milk on caries in primary teeth: 21-Month results (2003) Community Dentistry and Oral Epidemiology, , in press; Burt, B.A., Eklund, S.A., (1992) Den…	Lennon, M.A.; Dept. of Oral Health and Development, , Sheffield, United Kingdom; email: M.A.Lennon@sheff.ac.uk								0265539X			12828267	English	Community Dent. Health	Article
Arnold W.H., Cerman M., Neuhaus K., Gaengler P.	15919075200;6507414053;55108805300;7003597997;	Volumetric assessment and quantitative element analysis of the effect of fluoridated milk on enamel demineralization	2003	Archives of Oral Biology	48	6		467	473		19	10.1016/S0003-9969(03)00087-6	https://www.scopus.com/inward/record.uri?eid=2-s2.0-0037911379&doi=10.1016%2fS0003-9969%2803%2900087-6&partnerID=40&md5=dbf56abdd7526cb7d34d6a2d3a312804	Department of Anatomy, Faculty of Dental Medicine, University of Witten/Herdecke, Alfred Herrhausen Strasse 50, 58448 Witten, Germany; Department of Conservative Dentistry, Faculty of Dental Medicine, University of Witten/Herdecke, Witten, Germany	Arnold, W.H., Department of Anatomy, Faculty of Dental Medicine, University of Witten/Herdecke, Alfred Herrhausen Strasse 50, 58448 Witten, Germany; Cerman, M., Department of Anatomy, Faculty of Dental Medicine, University of Witten/Herdecke, Alfred Herrhausen Strasse 50, 58448 Witten, Germany; Neuhaus, K., Department of Anatomy, Faculty of Dental Medicine, University of Witten/Herdecke, Alfred H…	Objectives: It was the purpose of this study to investigate the effect of milk and fluoridated milk on experimentally induced caries-like-lesions. Materials and methods: Twelve extracted impacted human molars were covered with wax leaving two 3 mm ? 3 mm windows on the buccal and lingual surfaces and incubated alternating in demineralizing solution at pH 4.85 and in milk, F-milk, saline, and remi…	Demineralization; Fluoridated milk; Volumetric assessment							The authors would like to acknowledge the support of this study by the Borrow Dental Milk Foundation.										Banoczy, J., Zimmermann, P., Pinter, A., Hadas, E., Bruszt, V., Effect of fluoridated milk on caries: 3-Year results (1983) Community Dent Oral Epidemiol, 11, pp. 81-85; Stephen, K.W., Boyte, I.T., Campbell, D., McNee, S., Boyte, P., Five-year double-blind fluoridated milk study in Scotland (1984) Community Dent Oral Epidemiol, 12, pp. 223-229; Banoczy, J., Zimmermann, P., Hadas, E., Pinter, A., …	Arnold, W.H.; Department of Anatomy, Alfred Herrhausen Strasse 50, 58448 Witten, Germany; email: wolfa@uni-wh.de			Elsevier Ltd					39969		AOBIA	12749919	English	Arch. Oral Biol.	Article
Ivancakova R., Hogan M.M., Harless J.D., Wefel J.S.	7801609505;16202472800;6603444964;7006428745;	Effect of fluoridated milk on progression of root surface lesions in vitro under pH cycling conditions	2003	Caries Research	37	3		166	171		18	10.1159/000070439	https://www.scopus.com/inward/record.uri?eid=2-s2.0-0037659493&doi=10.1159%2f000070439&partnerID=40&md5=7113b319e6d6bb28f8c16f92abea670d	Department of Dentistry, University Hospital, Med. Faculty of Charles University, Hradec Kralove, Czech Republic; Dows Institute for Dental Research, College of Dentistry, University of Iowa, Iowa City, IA, United States; Dows Institute for Dental Research, College of Dentistry, University of Iowa, Iowa City, IA 52242-1010, United States	Ivancakova, R., Department of Dentistry, University Hospital, Med. Faculty of Charles University, Hradec Kralove, Czech Republic; Hogan, M.M., Dows Institute for Dental Research, College of Dentistry, University of Iowa, Iowa City, IA, United States; Harless, J.D., Dows Institute for Dental Research, College of Dentistry, University of Iowa, Iowa City, IA, United States; Wefel, J.S., Dows Institu…	The aim of this study was to assess the effect of milk with 0, 2.5 or 5 ppm F on progression and remineralization of caries-like root surface lesions using a pH cycling model. The root surface lesions were created utilizing a partially saturated lactic acid buffer at pH 4.6. Longitudinal sections were cut through the lesion and analyzed using polarized light microscopy (PLM) and microradiography …	Demineralization; Fluoridated milk; pH cycling; Remineralization; Root caries	buffer; fluorine; lactic acid; mineral; water; fluoride sodium; article; caries prevention; controlled study; dental caries; disease course; exposure; fluoridation; human; human tissue; in vitro study; microradiography; microscopy; milk; mineralization; model; pH; quantitative analysis; tooth ph; tooth root; tooth varnish; treatment outcome; varnish; analysis of variance; animal; cattle; chemistr…		fluorine, 7782-41-4; lactic acid, 113-21-3, 50-21-5; water, 7732-18-5; fluoride sodium, 51668-54-3, 7681-49-4, 79933-27-0; Sodium Fluoride, 7681-49-4														Arends, J., Christoffersen, J., Ruben, J., Jongebloed, W.L., Remineralization of bovine dentine in vitro: The influence of the fluoride content in solution on mineral distribution (1989) Caries Res, 23, pp. 309-314; Arends, J., Ruben, J.L., Christoffersen, J., Jongehloed, W.L., Zuidgeest, T.G.M., Remineralization of human dentine in vitro (1990) Caries Res, 24, pp. 432-435; Brustman, B., Impact o…	Wefel, J.S.; Dows Institute for Dental Research, , Iowa City, IA 52242-1010, United States; email: james-wefel@uiowa.edu								86568		CAREB	12740538	English	Caries Res.	Article
Harris R.V., Dailey Y.M., Ireland R.S.	7405695593;6602339691;7005098077;	General dental practitioner advice regarding the use of fluoride toothpaste in two areas with a school-based milk fluoridation programme and one without such a programme	2002	British Dental Journal	193	9		529	533		3	10.1038/sj.bdj.4801618	https://www.scopus.com/inward/record.uri?eid=2-s2.0-11244256381&doi=10.1038%2fsj.bdj.4801618&partnerID=40&md5=4f6981a9f132e1292e7a92a84fb578a4	Primary Dental Care, Liverpool University, School of Dentistry, United Kingdom; Liverpool University, School of Dentistry, United Kingdom; Liverpool University, School of Dentistry, Pembroke Place, Liverpool L69 3BX, United Kingdom	Harris, R.V., Primary Dental Care, Liverpool University, School of Dentistry, United Kingdom, Liverpool University, School of Dentistry, Pembroke Place, Liverpool L69 3BX, United Kingdom; Dailey, Y.M., Primary Dental Care, Liverpool University, School of Dentistry, United Kingdom; Ireland, R.S., Liverpool University, School of Dentistry, United Kingdom	Objective: To describe the knowledge and practice of general dental practitioners (GDPs) working in Liverpool (where there is no milk fluoridation programme] and St Helens and Knowsley, and the Wirral (where children have fluoridated milk in schools and pre-schools) relating to the advice given for child patients regarding the use of fluoridated toothpaste. Design: Data were collected via a posta…		fluoride; toothpaste; animal; article; attitude to health; cattle; chemistry; child; clinical practice; dental health education; general practice; human; milk; practice guideline; preschool child; questionnaire; school dentistry; United Kingdom; Animals; Cattle; Child; Child, Preschool; Dentist's Practice Patterns; England; Fluorides; General Practice, Dental; Guideline Adherence; Health Educatio…		fluoride, 16984-48-8; Fluorides; Toothpaste														Rock, W.P., Sabieha, A.M., The relationship between reported toothpaste use in infancy and fluorosis of permanent incisors (1997) Br Dent J, 183, pp. 165-170; Clarkson, J.E., Ellwood, R.P., Chandler, R.E., A comprehensive survey of fluoride dentifrice in canes clinical trials (1993) Am J Dent, 6, pp. 59-106; Ellwood, R., Blinkhorn, A.S., Davies, R.M., Fluoride. how to maximise the benefits and mi…	Harris, R.V.; Liverpool University, Pembroke Place, Liverpool L69 3BX, United Kingdom; email: R.V.Harris@liverpool.ac.uk			Nature Publishing Group					70610			12572739	English	Brit. Dent. J.	Article
Engstr?m K., Petersson L.G., Twetman S.	56261352500;7005145488;57203616204;	Fluoride concentration in supragingival dental plaque after a single intake or habitual consumption of fluoridated milk	2002	Acta Odontologica Scandinavica	60	5		311	314		6	10.1080/00016350260248300	https://www.scopus.com/inward/record.uri?eid=2-s2.0-0036792030&doi=10.1080%2f00016350260248300&partnerID=40&md5=cd618e6220fcd55e2e7ded6c7fec53bd	Department of Odontology, Pediatric Dentistry, Ume? University, SE-901 87 Ume?, Sweden	Engstr?m, K.; Petersson, L.G.; Twetman, S., Department of Odontology, Pediatric Dentistry, Ume? University, SE-901 87 Ume?, Sweden	The aim of this study was to evaluate the fluoride concentration in supragingival dental plaque after single and repeated intakes of fluoridated milk. The study group consisted of 22 schoolchildren, young adults and adults of both sexes, 8-41 years of age. After a 2-week fluoride depletion period and 3 days of plaque accumulation, 200 ml of fluoridated milk (1g F) was ingested along with a standa…	Dental plaque; Fluoride; Milk	fluoride; adolescent; adult; article; controlled study; female; gingiva; human; human experiment; male; meal; milk; mouth cavity; normal human; school child; tooth plaque; Adolescent; Adult; Analysis of Variance; Animals; Cariostatic Agents; Child; Cross-Over Studies; Dental Plaque; Diffusion; Drinking; Female; Fluorides; Follow-Up Studies; Food Habits; Humans; Ion-Selective Electrodes; Longitudi…		Cariostatic Agents; Fluorides														Ten Cate, J.M., Current concepts on the theories of the mechanism of action of fluoride (2000) Acta Odontol Scand, 57, pp. 325-329; Featherstone, J.D.B., Prevention and reversal of dental caries: Role of low level of flouride (1999) Community Dent Oral Epidemiol, 27, pp. 31-40; ?gaard, B., R?lla, G., Arends, J., Professional topical flouride applications: Clinical efficiency and mechanisms of act…	Twetman, S.; Department of Odontology, , SE-901 87 Ume?, Sweden; email: svante.twelman@odont.umu.se								16357		AOSCA	12418723	English	Acta Odontol. Scand.	Article
Ketley C.E., Cochran J.A., Lennon M.A., O'Mullane D.M., Worthington H.V.	56580490800;7201915164;7006240636;7004978060;7102322448;	Urinary fluoride excretion of young children exposed to different fluoride regimes	2002	Community Dental Health	19	1		12	17		11		https://www.scopus.com/inward/record.uri?eid=2-s2.0-0036512805&partnerID=40&md5=238db63043f66457f4aca3151757fa48	Dept. of Clinical Dental Sciences, University of Liverpool, School of Dentistry, Liverpool, United Kingdom; Oral Health Services Research Centre, University College Cork, Ireland; Oral Health and Development, Univ. of Manchester Dental School, Manchester, United Kingdom; Dept. of Clinical Dental Sciences, University of Liverpool, School of Dentistry, Liverpool L69 3BX, United Kingdom	Ketley, C.E., Dept. of Clinical Dental Sciences, University of Liverpool, School of Dentistry, Liverpool, United Kingdom, Dept. of Clinical Dental Sciences, University of Liverpool, School of Dentistry, Liverpool L69 3BX, United Kingdom; Cochran, J.A., Oral Health Services Research Centre, University College Cork, Ireland; Lennon, M.A., Dept. of Clinical Dental Sciences, University of Liverpool, …	Aims: To compare 24-hour urinary fluoride excretion in young children exposed to different fluoride regimes. Design: Twenty-four-hour urine samples were collected from children aged between 1.8 and 5.2 years. Samples were collected from Cork, Ireland (n=19) where the water is fluoridated to a concentration between 0.8 and 1.0 mg/1; Knowsley, UK. where the water fluoride concentration is <0.1 mg/1…	Fluoride excretion; Fluoride monitoring; Milk fluoridation; Urinary fluoride; Water fluoridation	fluoride; toothpaste; animal; article; cattle; chemistry; fluoridation; human; infant; Ireland; milk; nonparametric test; preschool child; statistical model; United Kingdom; urine; Animals; Cattle; Child, Preschool; Fluoridation; Fluorides; Great Britain; Humans; Infant; Ireland; Linear Models; Milk; Statistics, Nonparametric; Toothpaste		Fluorides; Toothpaste														Baez, R.J., Baez, M.X., Marthaler, T.M., Urinary fluoride excretion by children 4-6 years old in a south Texas community (2000) Pan American Journal of Public Health, 7, pp. 242-247; Bingham, S.A., Cummings, J.H., The use of 4-amino benzoic acid as a marker to validate the completeness of 24h urine collections in man (1983) Journal of Clinical Science, 64, pp. 629-635; Heifetz, S.B., Horowitz, H.…	Ketley, C.E.; Dept. of Clinical Dental Sciences, , Liverpool L69 3BX, United Kingdom; email: ketley@liverpool.ac.uk								0265539X			11922406	English	Community Dent. Health	Article
Petersson L.G., Arvidsson I., Lynch E., Engstr?m K., Twetman S.	7005145488;19641288700;7101800703;56261352500;57203616204;	Fluoride concentrations in saliva and dental plaque in young children after intake of fluoridated milk	2002	Caries Research	36	1		40	43		22	10.1159/000057589	https://www.scopus.com/inward/record.uri?eid=2-s2.0-0036365555&doi=10.1159%2f000057589&partnerID=40&md5=762029fd61ae4c0f949e304b162a20ed	Medical and Oral Health Centre, Halmstad, Sweden; Public Dental Clinic, Tv??ker, Sweden; Department of Odontology, Ume? University, Ume?, Sweden; Dental School, Royal Victoria Hospital, Queen's University of Belfast, United Kingdom; Dept. of Prev. and Comm. Dentistry, Medical and Oral Health Centre, SE-301 85 Halmstad, Sweden	Petersson, L.G., Medical and Oral Health Centre, Halmstad, Sweden, Dept. of Prev. and Comm. Dentistry, Medical and Oral Health Centre, SE-301 85 Halmstad, Sweden; Arvidsson, I., Public Dental Clinic, Tv??ker, Sweden; Lynch, E., Dental School, Royal Victoria Hospital, Queen's University of Belfast, United Kingdom; Engstr?m, K., Medical and Oral Health Centre, Halmstad, Sweden; Twetman, S., Departm…	This study determined fluoride (F) concentrations in whole saliva and dental plaque after intake of fluoridated milk using a randomised crossover experimental design. Eighteen healthy children (6-8 years) were subjected to each of four different 3-day drinking regimens: (a) 200 ml F-free tap water; (b) 200 ml tap water with 1.0 mg F; (c) 200 ml standard milk, and (d) 200 ml standard milk with 1.0…	Children; Fluoride; Milk; Plaque; Saliva	anticaries agent; fluoride; toothpaste; water; animal; article; chemistry; child; clinical trial; comparative study; controlled clinical trial; controlled study; crossover procedure; drinking; female; follow up; human; ion selective electrode; male; milk; randomized controlled trial; saliva; statistics; tooth plaque; Animals; Cariostatic Agents; Child; Cross-Over Studies; Dental Plaque; Drinking;…		Cariostatic Agents; Fluorides; Toothpaste; Water, 7732-18-5														B?n?czy, J., Brambilla, E., Cutress, T.W., Phillips, P.C., St?sser, L., Bioavailability of fluoride from milk (1996) Milk Fluoridation for the Prevention of Dental Caries, pp. 27-45. , Stephen KW, B?n?czy J, Pakhomov GN (eds): Geneva, World Health Organization Borrow Dental Milk Foundation; B?n?czy, J., Stephen, K.W., Pakhomov, G.N., Clinical studies (1996) Milk Fluoridation for the Prevention of…	Petersson, L.G.; Dept. of Prev. and Comm. Dentistry, , SE-301 85 Halmstad, Sweden; email: lars.g.petersson@lthalland.se			S. Karger AG					86568		CAREB	11961329	English	Caries Res.	Article
Woodward S.M., Ketley C.E., Pealing R., West J., Lennon M.A.	7103313762;56580490800;6603291819;7402747027;7006240636;	School milk as a vehicle for fluoride in the United Kingdom. An interim report	2001	Community Dental Health	18	3		150	156		14		https://www.scopus.com/inward/record.uri?eid=2-s2.0-0035459333&partnerID=40&md5=8034725baf458d6c6e21d2af5ab32e78	Dept. of Clinical Dental Sciences, University of Liverpool, Liverpool L69 3BX, United Kingdom	Woodward, S.M., Dept. of Clinical Dental Sciences, University of Liverpool, Liverpool L69 3BX, United Kingdom; Ketley, C.E., Dept. of Clinical Dental Sciences, University of Liverpool, Liverpool L69 3BX, United Kingdom; Pealing, R., Dept. of Clinical Dental Sciences, University of Liverpool, Liverpool L69 3BX, United Kingdom; West, J., Dept. of Clinical Dental Sciences, University of Liverpool, L…	Objective. To consider the feasibility of using school milk as a vehicle to deliver fluoride to children, suffering from high rates of dental disease, in socially deprived districts. Method. The legal aspects of adding fluoride to milk and availability of milk subsidies were updated. The organisational requirements of using school milk as a vehicle for fluoride were investigated and the consultat…	Community programme; Consultation; Costs; Fluoridated school milk; Legal aspects; Organisation	anticaries agent; fluoride; animal; article; catering service; child; child welfare; cost; cultural deprivation; dairying; dental caries; economics; European Union; feasibility study; financial management; food packaging; health care quality; human; law; legal aspect; milk; organization and management; public relations; quality control; school; standard; United Kingdom; Animals; Cariostatic Agent…		Cariostatic Agents; Fluorides														Baker, I., Elwood, P., Hughes, J., Jones, M., Moore, F., Sweetnam, P., A randomised controlled trial of the effect of the provision of free school milk on the growth of children (1980) Journal of Epidemiology and Community Health, 34, pp. 31-34; Banoczy, J., Zimmermann, P., Hadas, E., Pinter, A., Bruszt, V., Effect of fluoridated milk on caries: 5-year results (1985) Journal of the Royal Society …	Lennon, M.A.; Dept. of Clinical Dental Sciences, , Liverpool L69 3BX, United Kingdom								0265539X			11580090	English	Community Dent. Health	Article
Ketley C.E., Lennon M.A.	56580490800;7006240636;	Determination of Fluoride Intake from Urinary Fluoride Excretion Data in Children Drinking Fluoridated School Milk	2001	Caries Research	35	4		252	257		24	10.1159/000047466	https://www.scopus.com/inward/record.uri?eid=2-s2.0-0035403708&doi=10.1159%2f000047466&partnerID=40&md5=4c73b3d7c35188c26707b076b6d58515	Dept. of Clinical Dental Sciences, Univ. of Liverpool Sch. of Dentistry, Liverpool, United Kingdom; Dept. of Clinical Dental Sciences, Univ. of Liverpool Sch. of Dentistry, Liverpool L69 3GN, United Kingdom	Ketley, C.E., Dept. of Clinical Dental Sciences, Univ. of Liverpool Sch. of Dentistry, Liverpool, United Kingdom, Dept. of Clinical Dental Sciences, Univ. of Liverpool Sch. of Dentistry, Liverpool L69 3GN, United Kingdom; Lennon, M.A., Dept. of Clinical Dental Sciences, Univ. of Liverpool Sch. of Dentistry, Liverpool, United Kingdom	Twenty-four-hour urine samples were collected from each of thirteen 5- to 6-year-old children both under customary conditions of fluoride intake (i.e. usual diet including milk containing 0.5 mg fluoride and usual oral hygiene procedures with fluoride toothpaste) and during a 4-day study period in which their customary fluoride intake was replaced with standard fluoride doses. The 24-hour fluorid…	Fluoride excretion; Fluoride intake; Fluoride milk; Fluoride monitoring; Urinary fluoride	anticaries agent; fluoride; toothpaste; animal; article; body height; body weight; catering service; child; confidence interval; drug administration; feeding behavior; human; ion selective electrode; laboratory diagnosis; medical record; milk; preschool child; school; statistical model; tooth brushing; urine; Animals; Body Height; Body Weight; Cariostatic Agents; Child; Child, Preschool; Confiden…		Cariostatic Agents; Fluorides; Toothpaste														Fluoride supplements (1993) A Report of a Workshop Held on 30 March 1993, to Review UK Fluoride Supplement Dosage Recommendations, , London, Scientific-Services Department, British Dental Association; Fluoride supplement dosage: A statement of the British Dental Association (1997) Br Dent J, 182, pp. 6-7. , British Society of Paediatric Dentistry and the British Association for the Study of Commu…	Ketley, C.E.; Dept. of Clinical Dental Sciences, , Liverpool, United Kingdom; email: ketley@liverpool.ac.uk								86568		CAREB	11423720	English	Caries Res.	Article
Boros I., Keszler P., B?n?czy J.	56363321500;7006246856;24785798900;	Fluoride Concentrations of Unstimulated Whole and Labial Gland Saliva in Young Adults after Fluoride Intake with Milk	2001	Caries Research	35	3		167	172		9	10.1159/000047451	https://www.scopus.com/inward/record.uri?eid=2-s2.0-0035349787&doi=10.1159%2f000047451&partnerID=40&md5=da4cf005662b909b944947e4812db11e	Department of Oral Biology, Faculty of Dentistry, Semmelweis University, Budapest, Hungary; Department of Oral Biology, Faculty of Dentistry, Semmelweis University, Nagyv?rad t?r 4, H-1089 Budapest, Hungary	Boros, I., Department of Oral Biology, Faculty of Dentistry, Semmelweis University, Budapest, Hungary, Department of Oral Biology, Faculty of Dentistry, Semmelweis University, Nagyv?rad t?r 4, H-1089 Budapest, Hungary; Keszler, P., Department of Oral Biology, Faculty of Dentistry, Semmelweis University, Budapest, Hungary; B?n?czy, J., Department of Oral Biology, Faculty of Dentistry, Semmelweis U…	Following a fluoride depletion period 6 subjects repeatedly rinsed with 30-ml volumes of milk with or without added fluoride (5 ppm). Rinsing time was timed according to the measurements on how long it took to drink 200 or 500 ml milk. Rinsing with fluoridated milk for a total interval of 20 and 60 s, respectively, did not influence significantly the fluoride concentration of unstimulated centrif…	Fluoridated milk; Fluoride excretion; Labial gland saliva; Salivary flow rate; Urinary fluoride; Whole saliva fluoride	anticaries agent; fluoride; adult; animal; article; chemistry; female; human; lip; male; metabolism; milk; minor saliva gland; saliva; secretion; statistical model; urine; Adult; Animals; Cariostatic Agents; Female; Fluorides; Humans; Linear Models; Lip; Male; Milk; Saliva; Salivary Glands, Minor; Secretory Rate; Urine		Cariostatic Agents; Fluorides														Boros, I., Keszler, P., Zelles, T., Study of saliva secretion and salivary fluoride concentration of the human minor labial glands by a new method (1999) Arch Oral Biol, 44, pp. S59-S62; Brambilla, E., Felloni, A., Fadini, B.L., Strohmenger, C.L., A simplified method for fluoride analysis (1998) Arch Oral Biol, 43, pp. 819-823; Collins, L.M.C., Dawes, C., The surface area of the adult human mouth…	Boros, I.; Department of Oral Biology, Nagyv?rad t?r 4, H-1089 Budapest, Hungary; email: borild@net.sote.hu								86568		CAREB	11385195	English	Caries Res.	Article
Mari?o R., Villa A., Guerrero S.	7102688859;7201597689;35577129000;	A community trial of fluoridated powdered milk in Chile	2001	Community Dentistry and Oral Epidemiology	29	6		435	442		26	10.1034/j.1600-0528.2001.290604.x	https://www.scopus.com/inward/record.uri?eid=2-s2.0-0035751687&doi=10.1034%2fj.1600-0528.2001.290604.x&partnerID=40&md5=d40e5f5a6e77bfa891c2e298afe2dd44	School of Health, University of New England, Armidale, NSW, Australia; Department of Public Nutrition, Inst. of Nutr. and Food Technology, University of Chile, Santiago, Chile; School of Health, University of New England, Armidale, NSW 2351, Australia	Mari?o, R., School of Health, University of New England, Armidale, NSW, Australia, School of Health, University of New England, Armidale, NSW 2351, Australia; Villa, A., Department of Public Nutrition, Inst. of Nutr. and Food Technology, University of Chile, Santiago, Chile; Guerrero, S., Department of Public Nutrition, Inst. of Nutr. and Food Technology, University of Chile, Santiago, Chile	Objective: To demonstrate the effectiveness of a dental caries prevention program on the primary dentition of Chilean rural children, using fluoridated powdered milk and milk derivatives. Methods: Fluoridated milk and milk-cereal was given to about 1000 preschool children in Codegua, a rural community located in the 6th Region of Chile, using the standard National Complementary Feeding Program (P…	Chile; Dental caries prevention; Milk fluoridation; Rural populations	anticaries agent; fluoride; age; animal; article; chi square distribution; child; child nutrition; Chile; community care; comparative study; confidence interval; cross-sectional study; dairy product; deciduous tooth; dental caries; drug effect; feasibility study; follow up; health care planning; health survey; human; infant; intervention study; milk; newborn; nonparametric test; preschool child; …		Cariostatic Agents; Fluorides														Ziegler, E., Bericht ?ber den Winterhurer Grossversuch mit Fluorzugabe zur Haushaltmilch (1964) Helv Faediat Acta, 19, pp. 343-354; Stephen, K.W., Boyle, I.T., Campbell, D., McNee, S., Boyle, P., Five-year double-blind fluoridated milk study in Scotland (1984) Community Dent Oral Epidemiol, 12, pp. 223-229; B?n?czy, J., Zimmerman, P., Pinter, A., Hadas, E., Bruszt, V., Effect of fluoridated milk …	Mari?o, R.; School of Health, , Armidale, NSW 2351, Australia; email: rmarino@metz.une.edu.au			Blackwell Munksgaard					3015661		CDOEA	11784286	English	Community Dent. Oral Epidemiol.	Article
Wang W., Bian J., Cao C.	8529013400;7103200031;7401501946;	A study on the bioavailability of fluoride added into milk	2001	Zhonghua kou qiang yi xue za zhi = Zhonghua kouqiang yixue zazhi = Chinese journal of stomatology	36	2		116	118		1		https://www.scopus.com/inward/record.uri?eid=2-s2.0-0035296301&partnerID=40&md5=1e8d6a97bb8db2366ece3aba5cc49e39	Department of Preventive Dentistry, Peking University School of Stomatology, Beijing, 100081, China	Wang, W., Department of Preventive Dentistry, Peking University School of Stomatology, Beijing, 100081, China; Bian, J., Department of Preventive Dentistry, Peking University School of Stomatology, Beijing, 100081, China; Cao, C., Department of Preventive Dentistry, Peking University School of Stomatology, Beijing, 100081, China	OBJECTIVE: To assess the bioavailability of fluoride added into milk. METHODS: Eight subjects were studied by testing fluoride levels in blood and urine samples collected after drinking fluoridated milk and fluoridated water respectively, according to pharmacokinetics and cross control method. RESULTS: The bioavailability of fluoride in fluoridated milk reached 80.2% in blood analysis and 84.8% i…		fluoride; adult; animal; article; bioavailability; cattle; female; human; male; metabolism; milk; Adult; Animals; Biological Availability; Cattle; Female; Fluorides; Humans; Male; Milk		fluoride, 16984-48-8; Fluorides															Wang, W.								10020098			11812319	Chinese	Zhonghua Kou Qiang Yi Xue Za Zhi	Article
Pratten J., Bedi R., Wilson M.	7004677911;55641373400;55547112867;	An in vitro study of the effect of fluoridated milk on oral bacterial biofilms	2000	Applied and Environmental Microbiology	66	4		1720	1723		25	10.1128/AEM.66.4.1720-1723.2000	https://www.scopus.com/inward/record.uri?eid=2-s2.0-0034033849&doi=10.1128%2fAEM.66.4.1720-1723.2000&partnerID=40&md5=ad2612959ac15e2ddc906eb937b55a19	Department of Microbiology, University College London, London WC1X 8LD, United Kingdom; Dept. of Transcultural Oral Health, Eastman Dent. Inst. Oral Hlth. C., University College London, London WC1X 8LD, United Kingdom; Department of Microbiology, Eastman Dent. Inst. Oral Hlth. C., University College London, 256 Gray's Inn Road, London, WC1X 8LD, United Kingdom	Pratten, J., Department of Microbiology, University College London, London WC1X 8LD, United Kingdom, Department of Microbiology, Eastman Dent. Inst. Oral Hlth. C., University College London, 256 Gray's Inn Road, London, WC1X 8LD, United Kingdom; Bedi, R., Dept. of Transcultural Oral Health, Eastman Dent. Inst. Oral Hlth. C., University College London, London WC1X 8LD, United Kingdom; Wilson, M., …	Microcosmic dental plaques were grown in artificial saliva and supplemented with either milk or fluoridated milk. The presence of fluoride in the milk increased the pH of the biofilms and reduced the proportions of streptococci, demonstrating that in this model, fluoridation of milk produces biofilms with reduced cariogenic potential.		article; biofilm; dental caries; dietary intake; fluoridation; histopathology; human; human cell; human experiment; human tissue; milk; normal human; saliva analysis; tooth plaque; Animals; Bacteria; Biofilms; Colony Count, Microbial; Dental Plaque; Fluorides; Milk; Bacteria (microorganisms)		Fluorides														B?n?czy, J., Zimmerman, P., Pinter, A., Hadas, E., Bruszt, V., Effect of fluoridated milk on caries; five year results (1985) J. R. Soc. Health, 105, pp. 99-103; Bowden, G.H., Mutans streptococci caries and chlorhexidine (1996) J. Can. Dent. Assoc., 12, pp. 700-707; Costerton, J.W., Lewandowski, Z., Caldwell, D.E., Korber, D.R., Lappin-Scolt, H.M., Microbial biofilms (1995) Annu. Rev. Microbiol.,…	Pratten, J.; Department of Microbiology, 256 Gray's Inn Road, London WC1X 8LD, United Kingdom; email: jpratten@eastman.ucl.ac.uk								992240		AEMID	10742268	English	Appl. Environ. Microbiol.	Article
Ketley C.E., Lennon M.A.	56580490800;7006240636;	Urinary fluoride excretion in children drinking fluoridated school milk	2000	International Journal of Paediatric Dentistry	10	4		260	270		22	10.1046/j.1365-263x.2000.00208.x	https://www.scopus.com/inward/record.uri?eid=2-s2.0-0034574855&doi=10.1046%2fj.1365-263x.2000.00208.x&partnerID=40&md5=3b1c17330ebfa605d33c9fe9d78183cb	Dept. of Clinical Dental Sciences, University of Liverpool, School of Dentistry, Liverpool L69 3BX, United Kingdom	Ketley, C.E., Dept. of Clinical Dental Sciences, University of Liverpool, School of Dentistry, Liverpool L69 3BX, United Kingdom; Lennon, M.A., Dept. of Clinical Dental Sciences, University of Liverpool, School of Dentistry, Liverpool L69 3BX, United Kingdom	Objective. To determine fluoride excretion under various conditions of fluoride intake and to estimate the fractional urinary excretion of fluoride in individual children participating in a school milk fluoridation scheme. Design. In the first part of the study, individual urine samples were collected from each of eight 4 to 5-year-old children for a continuous period of 55 h. For each child (n =…		anticaries agent; fluoride; toothpaste; animal; article; body weight; diet; human; medical record; milk; preschool child; school health service; tablet; time; tooth brushing; urine; Animals; Body Weight; Cariostatic Agents; Child, Preschool; Diet; Diet Records; Fluorides; Humans; Milk; School Health Services; Tablets; Time Factors; Toothbrushing; Toothpaste; Urine		Cariostatic Agents; Fluorides; Tablets; Toothpaste														Stephen, K.W., Boyle, I.T., Campbell, D., McNee, S., Ffyffe, J.A., Jenkins, A.S., Boyle, P., A 4-year double-blind fluoridated school milk study in a vitamin D-deficient area (1981) British Dental Journal, 151, pp. 287-292; Stephen, K.W., Boyle, I.T., Campbell, D., McNee, S., Boyle, P., Five-year double-blind fluoridated milk study in Scotland (1984) Com-munity Dentistry and Oral Epidemiology, 12…	Ketley, C.E.; Dept. of Clinical Dental Sciences, , Liverpool L69 3BX, United Kingdom; email: ketley@liverpool.ac.uk			Blackwell Publishing Ltd					9607439			11310239	English	Int. J. Paediatr. Dent.	Article
Horowitz H.S.	7101918480;	Decision-making for national programs of community fluoride use	2000	Community Dentistry and Oral Epidemiology	28	5		321	329		19	10.1034/j.1600-0528.2000.028005321.x	https://www.scopus.com/inward/record.uri?eid=2-s2.0-0034297199&doi=10.1034%2fj.1600-0528.2000.028005321.x&partnerID=40&md5=11ff0763db3620a3c10a8aeeb6336940	Dental Research and Public Health, 6307 Herkos Court, Bethesda, MD 20817, United States	Horowitz, H.S., Dental Research and Public Health, 6307 Herkos Court, Bethesda, MD 20817, United States	Every community, region or country with a high or rising prevalence of dental caries should implement a caries-preventive program that automatically brings the benefits of systemic and topically applied fluoride to the entire population. The fluoridation of community water supplies or salt fulfills the requirements of providing safe, effective protection from dental caries at reasonable cost. The…	Caries prevention; Decision-making; Fluoride; Salt fluoridation; Water fluoridation	fluoride; sodium chloride; article; chemistry; decision making; dental care; dental caries; fluoridation; human; organization and management; prevalence; primary prevention; public health; Community Dentistry; Decision Making; Dental Caries; Fluoridation; Fluorides; Humans; National Health Programs; Prevalence; Primary Prevention; Sodium Chloride		Fluorides; Sodium Chloride, 7647-14-5														Burt, B.A., Influences for change in the dental health status of populations: An historical perspective (1978) J Public Health Dent, 38, pp. 272-288; Schlack, C.A., Restarske, J.S., Dochterman, E.F., Dental status of 71,015 naval personnel at first examination in 1942 (1946) J am Dent Assoc, 33, pp. 1141-1146; Klein, H., Dental status and dental needs of young adult males, rejectable or acceptabl…	Horowitz, H.S.; Dental Research and Public Health, 6307 Herkos Court, Bethesda, MD 20817, United States			Blackwell Munksgaard					3015661		CDOEA	11014508	English	Community Dent. Oral Epidemiol.	Article
Mari?o R., Villa A., Guerrero S.	7102688859;7201597689;35577129000;	The milk fluoridation program in Codegua, Chile: An evaluation after 3 years [Programa de fluoracion de la leche en Codegua, Chile: Evaluacion al tercer ano]	1999	Revista Panamericana de Salud Publica/Pan American Journal of Public Health	6	2		117	121		4	10.1590/s1020-49891999000700006	https://www.scopus.com/inward/record.uri?eid=2-s2.0-0033174151&doi=10.1590%2fs1020-49891999000700006&partnerID=40&md5=0ac2377db702ee82186925dd12a5f661	Depto. de Epidemiologia Nutricional, Inst. Nutr. y Tecn. de los Alimentos, Universidad de Chile, Santiago, Chile; School of Health, University of New England, Armidale, NSW, Australia; School of Health, University of New England, Armidale, NSW 2351, Australia	Mari?o, R., Depto. de Epidemiologia Nutricional, Inst. Nutr. y Tecn. de los Alimentos, Universidad de Chile, Santiago, Chile, School of Health, University of New England, Armidale, NSW, Australia, School of Health, University of New England, Armidale, NSW 2351, Australia; Villa, A., Depto. de Epidemiologia Nutricional, Inst. Nutr. y Tecn. de los Alimentos, Universidad de Chile, Santiago, Chile; G…	A study was done in 1994 to determine the effectiveness of the fluoridated dairy products that the Chilean National Program for Supplementary Feeding had been distributing to reduce the high prevalence of children's dental caries in rural areas of that country. For the study, the prevalence of caries was assessed in two rural communities of the Sixth Region of Chile. Children in the study communi…		drinking water; fluoride; child health; fluoride; rural society; age distribution; article; child; Chile; dental care; dental caries; diet supplementation; fluoridation; health program; human; milk; age; animal; Chile; dairy product; dental caries; epidemiology; female; health survey; male; prevalence; rural population; Chile; Codegua; Age Factors; Animals; Child; Chile; Dairy Products; Dental Ca…		fluoride, 16984-48-8														(1982) Accepted Dental Therapeutics. 39a Ed., , Chicago: ADA; Position of the American Dietitian Association: The impact of fluoride on dental health (1994) J Am Diet Assoc, 94, pp. 1428-1431; Prevention methods and programs for oral diseases (1984) Technical Report Series, 713. , Geneva: WHO; Burt, B.A., Fejerskov, O., Water fluoridation (1996) Fluoride in Dentistry, pp. 275-290. , Fejerskov O, …	Marino, R.; School of Health, , Armidale, NSW 2351, Australia			Pan American Health Organization					10204989		RPSPF	10574013	Spanish	Rev. Panam. Salud Publica Pan Am. J. Public Health	Article
Twetman S., Nederfors T., Petersson L.G.	57203616204;7004168254;7005145488;	Fluoride Concentration in Whole Saliva and Separate Gland Secretions in Schoolchildren after Intake of Fluoridated Milk	1998	Caries Research	32	6		412	416		17	10.1159/000016480	https://www.scopus.com/inward/record.uri?eid=2-s2.0-0031615389&doi=10.1159%2f000016480&partnerID=40&md5=7cfd9395114641358d8f8bee97f25504	Department of Dentistry, Medical and Dental Center, Central Hospital, Halmstad, Sweden; Department of Pedodontics, School of Dentistry, Lund University, Malm?, Sweden; Department of Paediatric Dentistry, Lanssjukhuset, S-301 85 Halmstad, Sweden	Twetman, S., Department of Dentistry, Medical and Dental Center, Central Hospital, Halmstad, Sweden, Department of Pedodontics, School of Dentistry, Lund University, Malm?, Sweden, Department of Paediatric Dentistry, Lanssjukhuset, S-301 85 Halmstad, Sweden; Nederfors, T., Department of Dentistry, Medical and Dental Center, Central Hospital, Halmstad, Sweden; Petersson, L.G., Department of Dentis…	Fluoride concentration in whole saliva and in separate gland secretions was studied after a 7-day fluoridated milk regimen (1 mg F per day) in 12 healthy schoolchildren aged 10-13 years. A 2-week fluoride-free run-in period preceded the tests in order to establish the endogenous baseline levels. Unstimulated and stimulated whole saliva and stimulated parotid and submandibular-sublingual saliva we…	Fluoride; Milk; Saliva secretion; Salivary glands	anticaries agent; fluoride; adolescent; animal; article; bioavailability; chemistry; child; comparative study; female; human; ion selective electrode; milk; parotid gland; saliva; salivary gland; secretion; sublingual gland; submandibular gland; time; Adolescent; Animals; Biological Availability; Cariostatic Agents; Child; Female; Fluorides; Humans; Ion-Selective Electrodes; Milk; Parotid Gland; …		Cariostatic Agents; Fluorides														B?n?czy, J., Stephen, K.W., Pakhomov, G.N., Clinical studies (1996) Milk Fluoridation for the Prevention of Dental Caries, pp. 46-71. , Stephen KW, B?n?czy J. Pakhomov GN (eds): Geneva, WHO; Bratthall, D., H?nsel-Petersson, G., Sundberg, H., Reasons for the caries decline: What do the experts believe? (1996) Eur J Oral Sci, 104, pp. 416-422; Carlson, A.J., Crittenden, A.C., The relation of ptyali…	Twetman, S.; Department of Paediatric Dentistry, , S-301 85 Halmstad, Sweden; email: s.e.twetman@halmstad.mail.telia.com			S. Karger AG					86568		CAREB	9745113	English	Caries Res.	Article
Kolesnik A.G.	7004917493;	The monitoring of the level of body fluoride intake in children participating in 3 milk fluoridation projects in Russia [Monitoring urovnia postupleniia ftorida v organizm detei, uchastvuiushchikh v trekh proektakh ftorirovaniia moloka v Rossii.]	1997	Stomatologiia	76	5		52	57		1		https://www.scopus.com/inward/record.uri?eid=2-s2.0-0030632971&partnerID=40&md5=32e229e78781951e19deff1fe7c17420		Kolesnik, A.G.	In Russia three milk fluoridation projects have been implemented since 1994 (cities Smolensk, Voronezh and Maykop) covering more than 10,000 children living in low fluoride areas and having high risk of caries development both in temporary and permanent dentitions. Both preliminary and monitoring studies of fluoride excretion with urine and fluoride consumption were done. Total number of subjects…		fluoride; animal; article; child; circadian rhythm; diet supplementation; female; fluoridation; human; male; methodology; milk; monitoring; preschool child; Russian Federation; statistics; time; urban population; urine; Animals; Child; Child, Preschool; Circadian Rhythm; Female; Fluoridation; Fluorides; Food, Fortified; Humans; Male; Milk; Monitoring, Physiologic; Russia; Time Factors; Urban Popu…		Fluorides															Kolesnik, A.G.								391735			9411936	Russian	Stomatologiia (Mosk)	Article
T?th Z., Gintner Z., Bcinoczy J., Phillips P.C.	56770814900;56359880700;57195119267;55438329700;	The effect of fluoridated milk on human dental enamel in an in vitro demineralization model	1997	Caries Research	31	3		212	215		13	10.1159/000262402	https://www.scopus.com/inward/record.uri?eid=2-s2.0-0030628252&doi=10.1159%2f000262402&partnerID=40&md5=4d56c6cc9f66d1ec06d3018a6bf6e81a	Department of Conservative Dentistry, Faculty of Dentistry, Semmelweis University of Medicine, Cowplain, United Kingdom; Ministry of Welfare, Budapest, Hungary; Borrow Dental Milk Foundation, Cowplain, United Kingdom	T?th, Z., Department of Conservative Dentistry, Faculty of Dentistry, Semmelweis University of Medicine, Cowplain, United Kingdom; Gintner, Z., Ministry of Welfare, Budapest, Hungary; Bcinoczy, J., Department of Conservative Dentistry, Faculty of Dentistry, Semmelweis University of Medicine, Cowplain, United Kingdom; Phillips, P.C., Borrow Dental Milk Foundation, Cowplain, United Kingdom	Fifty-seven sound human permanent premolars were demineralized for 14 days and then exposed to six different treatments: group 1,1 mg/l fluoride in milk for 7 days; group 2, 1 mg/l fluoride in milk for 14 days; group 3, 10 mg/l fluoride in milk for 7 days; group 4, 10 mg/l fluoride in milk for 14 days; group 5, control non-fluoridated milk for 14 days, and group 6, control tap water for 14 days. …	Acid solubility; Demineralization; Enamel; Fluoridated milk; Fluoride content	anticaries agent; fluoride; phosphorus; adolescent; animal; article; chemistry; child; dental acid etching; dental care; drug effect; enamel; human; metabolism; milk; pathophysiology; time; tooth disease; Acid Etching, Dental; Adolescent; Animals; Cariostatic Agents; Child; Dental Enamel; Dental Enamel Solubility; Fluorides; Humans; Milk; Phosphorus; Time Factors; Tooth Demineralization; Tooth Re…		Cariostatic Agents; Fluorides; Phosphorus, 7723-14-0														Brambilla, H., Cerati, V.I., Strohmcngcr, L., Phillips, P.C., Fluoride levels in amniotic fluid and blood of pregnant women resulting from consumption of fluoridated milk and sodium fluoride tablets (Abstract) (1995) Adv Dent Res, 9, p. 154; Ten Cate, J.M., Featherstone, J., Physicochemical aspects of fluoride -Enamel interactions (1996) Fluoride in Dentistry, pp. 252-272. , Fe-jerskov O. Ekstran…	T?th, Z.; Department of Conservative Dentistry, Mikszath Kalman ter 5, Budapest, 5 11 1088, Hungary								86568			9165193	English	Caries Res.	Article
Cutress T.W., Suckling G.W., Coote G.E., Gao J.	7005420295;7003684521;6701724922;57198100538;	Fluoride uptake into the developing enamel and dentine of sheep incisors following daily ingestion of fluoridated milk or water.	1996	The New Zealand dental journal	92	409		68	72		2		https://www.scopus.com/inward/record.uri?eid=2-s2.0-0030229628&partnerID=40&md5=c8e28fabc2de8dcd7b586db729e5aa7f	Dental Research Unit, Wellington School of Medicine., New Zealand	Cutress, T.W., Dental Research Unit, Wellington School of Medicine., New Zealand; Suckling, G.W., Dental Research Unit, Wellington School of Medicine., New Zealand; Coote, G.E., Dental Research Unit, Wellington School of Medicine., New Zealand; Gao, J., Dental Research Unit, Wellington School of Medicine., New Zealand	Incomplete availability of fluoride from fluoride compounds when added to milk is claimed to reduce the effectiveness of fluoridated milk in caries prevention in humans. This study attempts to add to the understanding of the systemic bioavailability of fluoride ingested with milk compared with water, by measuring its uptake into developing incisors of sheep. Twenty-five sheep, aged approximately …		anticaries agent; calcium; coloring agent; diagnostic agent; fluoride sodium; tetracycline; animal; article; bioavailability; body weight; cattle; comparative study; dentin; electron probe microanalysis; enamel; incisor; metabolism; milk; randomization; sheep; tooth development; water supply; Animals; Biological Availability; Body Weight; Calcium; Cariostatic Agents; Cattle; Coloring Agents; Dent…		calcium, 7440-70-2, 14092-94-5; tetracycline, 23843-90-5, 60-54-8, 64-75-5, 8021-86-1; Calcium, 7440-70-2, 60-54-8; Cariostatic Agents; Coloring Agents; Sodium Fluoride, 7681-49-4, 7440-70-2; Tetracycline, 60-54-8															Cutress, T.W.								288047			8910725	English	N Z Dent J	Article
Pakhomov G.N., Ivanova K., Moller I.J., Vrabcheva M.	7005415505;57216033478;7103192379;6506944927;	Dental Caries?reducing Effects of a Milk Fluoridation Project in Bulgaria	1995	Journal of Public Health Dentistry	55	4		234	237		24	10.1111/j.1752-7325.1995.tb02375.x	https://www.scopus.com/inward/record.uri?eid=2-s2.0-0029366892&doi=10.1111%2fj.1752-7325.1995.tb02375.x&partnerID=40&md5=722caeba5484a35d23c1da0b6282d56f	World Health Organization, Oral Health Unit, 20 Avenue Appia, Geneva, Switzerland	Pakhomov, G.N., World Health Organization, Oral Health Unit, 20 Avenue Appia, Geneva, Switzerland; Ivanova, K., World Health Organization, Oral Health Unit, 20 Avenue Appia, Geneva, Switzerland; Moller, I.J., World Health Organization, Oral Health Unit, 20 Avenue Appia, Geneva, Switzerland; Vrabcheva, M., World Health Organization, Oral Health Unit, 20 Avenue Appia, Geneva, Switzerland	Objectives: The aim of the present study was to investigate the effects of a community?based milk fluoridation project on dental caries. Methods: Fluoridated milk was provided to about one?half of kindergarten and other schoolchildren in Asenovgrad, a town in the southern part of Bulgaria. The estimated daily milk consumption was 200 ml containing 1 mg of fluoride (?5 ppm F). Cross?sectional samp…	caries prevention; community demonstration trial; milk fluoridation	anticaries agent; fluoride; age; animal; article; Bulgaria; child; comparative study; cross-sectional study; dental caries; diet; feeding behavior; female; follow up; health survey; human; incidence; male; milk; mouth hygiene; preschool child; water supply; Age Factors; Animals; Bulgaria; Cariostatic Agents; Child; Child, Preschool; Cross-Sectional Studies; Dental Caries; Diet; DMF Index; Female;…		Cariostatic Agents; Fluorides														Davies, JG., Milk as a vehicle for fluoridation of the diet for children (1973) The fluoridation of children's milk. Proceedings of a scientific symposium held in London, Nov 30, 1972, pp. 34-40. , London:, Henry Kimpton Publ; Konikoff, B., (1973) Experience of milk fluoridation in the USA. The fluoridation of children's milk, pp. 41-77. , Proceedings of a scientific symposium held in London, Nov…	Pakhomov, G.N.; World Health Organization, 20 Avenue Appia, Geneva, 1211, Switzerland; email: pakhomov@who.ch								224006			8551463	English	J. Publ. Health Dent.	Article
Lennon M.A., Jones S., Woodward S.M.	7006240636;57213203487;7103313762;	Some operational aspects of school-milk fluoridation in St. Helens, Merseyside, UK.	1995	Advances in dental research	9	2		118	119		2	10.1177/08959374950090020601	https://www.scopus.com/inward/record.uri?eid=2-s2.0-0029339707&doi=10.1177%2f08959374950090020601&partnerID=40&md5=da3d04f5d2a3ae664227dae50067d4e3	Department of Clinical Dental Sciences, University of Liverpool, United Kingdom	Lennon, M.A., Department of Clinical Dental Sciences, University of Liverpool, United Kingdom; Jones, S., Department of Clinical Dental Sciences, University of Liverpool, United Kingdom; Woodward, S.M., Department of Clinical Dental Sciences, University of Liverpool, United Kingdom	St. Helens is a small industrial town situated about 20 km east of Liverpool. It lies in an area of social deprivation and, by UK standards, dental caries experience is high (e.g., dmft at 5 years = 2.8; DMFT at 12 years = 2.7). Water fluoridation is an important part of the government's strategy for improving oral health in such areas; however, in large parts of St. Helens, implementation of wat…		anticaries agent; fluoride; animal; article; child; child nutrition; diet supplementation; human; milk; poverty; preschool child; public health service; school health service; United Kingdom; Animals; Cariostatic Agents; Child; Child Nutrition Physiology; Child, Preschool; England; Fluorides; Food, Fortified; Humans; Milk; Poverty Areas; Public Health Dentistry; School Health Services		fluoride, 16984-48-8; Cariostatic Agents; Fluorides															Lennon, M.A.								8959374			7546127	English	Adv. Dent. Res.	Article
St?sser L., Kneist S., Grosser W.	57190557572;7003345133;6602582259;	The effects of non-fluoridated and fluoridated milk on experimental caries in rats.	1995	Advances in dental research	9	2		122	124		2	10.1177/08959374950090020801	https://www.scopus.com/inward/record.uri?eid=2-s2.0-0029336871&doi=10.1177%2f08959374950090020801&partnerID=40&md5=76ca2e31c32be22990938fc119c95a51	Department of Preventive Dentistry, Dental School of Erfurt, Friedrich-Schiller-University of Jena, Germany	St?sser, L., Department of Preventive Dentistry, Dental School of Erfurt, Friedrich-Schiller-University of Jena, Germany; Kneist, S., Department of Preventive Dentistry, Dental School of Erfurt, Friedrich-Schiller-University of Jena, Germany; Grosser, W., Department of Preventive Dentistry, Dental School of Erfurt, Friedrich-Schiller-University of Jena, Germany	The aim of the present investigation was to determine the caries-protective potential of non-fluoridated and fluoridated milk and to compare the efficacy of different compounds of fluoride as additives to milk. OM rats were maintained in three experiments in a frequency-controlled feeding machine of K?nig et al. (1968) or, during one study, in metabolic cages with diet MIT 200 for three weeks. Th…		anticaries agent; fluoride; fluoride sodium; fluorophosphate; fluosilicic acid; phosphate; silicic acid; Actinomycetales; analysis of variance; animal; article; bacterial count; dental caries; enamel; isolation and purification; metabolism; microbiology; milk; rat; Streptococcus; tooth plaque; Actinomycetales; Analysis of Variance; Animals; Cariostatic Agents; Colony Count, Microbial; Dental Cari…		fluoride, 16984-48-8; fluorophosphate, 10163-15-2, 15181-43-8, 7631-97-2, 7789-74-4; phosphate, 14066-19-4, 14265-44-2; silicic acid, 10193-36-9, 1343-98-2; Cariostatic Agents; Fluorides; fluorophosphate, 15181-43-8; hexafluorosilicate, 17084-08-1, 7681-49-4; Phosphates; Silicic Acid, 1343-98-2, 7681-49-4; Sodium Fluoride, 7681-49-4															St?sser, L.								8959374			7546129	English	Adv. Dent. Res.	Article
Ivanova K., Pakhomov G.N., Moeller I.J., Vrabcheva M.	57216033478;7005415505;57225244390;6506944927;	Caries reduction by milk fluoridation in Bulgaria.	1995	Advances in dental research	9	2		120	121		7	10.1177/08959374950090020701	https://www.scopus.com/inward/record.uri?eid=2-s2.0-0029336588&doi=10.1177%2f08959374950090020701&partnerID=40&md5=3309c2240f8cc0a406ab75cc2e70989d	Dental Faculty, University of Plovdiv, Bulgaria	Ivanova, K., Dental Faculty, University of Plovdiv, Bulgaria; Pakhomov, G.N., Dental Faculty, University of Plovdiv, Bulgaria; Moeller, I.J., Dental Faculty, University of Plovdiv, Bulgaria; Vrabcheva, M., Dental Faculty, University of Plovdiv, Bulgaria	The aim of the present study has been to investigate the caries-reducing effect of a community-based milk fluoridation project. In those Kindergartens where fluoridated milk had been delivered on a regular basis, the estimated consumption corresponded to a daily intake of 200 mL milk containing 1 mg F- (5 ppm F-) for periods of 180-200 days per year. A total of 204 six-year-old children, randomly…		anticaries agent; fluoride; age; animal; article; Bulgaria; child; dental caries; diet supplementation; female; health survey; human; male; milk; preschool child; prevalence; Age Factors; Animals; Bulgaria; Cariostatic Agents; Child; Child, Preschool; Dental Caries; DMF Index; Female; Fluorides; Food, Fortified; Humans; Male; Milk; Prevalence		fluoride, 16984-48-8; Cariostatic Agents; Fluorides															Ivanova, K.								8959374			7546128	English	Adv. Dent. Res.	Article
Bian J.Y., Li R.Y., Wang W.J.	7103200031;57198940025;57214052558;	Feasibility of milk fluoridation and trends in dental caries of children in China.	1995	Advances in dental research	9	2		112	115		5	10.1177/08959374950090020401	https://www.scopus.com/inward/record.uri?eid=2-s2.0-0029336584&doi=10.1177%2f08959374950090020401&partnerID=40&md5=bdbdc3673129ceafac5518f7a0d33e8d	Department of Preventive Dentistry, Beijing Medical University, School of Stomatology, People's Republic of China., China	Bian, J.Y., Department of Preventive Dentistry, Beijing Medical University, School of Stomatology, People's Republic of China., China; Li, R.Y., Department of Preventive Dentistry, Beijing Medical University, School of Stomatology, People's Republic of China., China; Wang, W.J., Department of Preventive Dentistry, Beijing Medical University, School of Stomatology, People's Republic of China., Chi…	The aim of the study is to investigate the feasibility of milk fluoridation as a vehicle for caries prevention, based on the current epidemiological status and its trends of dental caries in preschool children in the area of the Haidian District of Beijing, where the indications exist: Fluoride level in drinking water is low (0.2-0.3 ppm), and water fluoridation and other systemic uses of fluorid…		anticaries agent; fluoride sodium; animal; article; child; China; dairying; dental caries; dentition; diet supplementation; feasibility study; health care planning; health care quality; health promotion; health survey; human; methodology; milk; organization; preschool child; prevalence; preventive dentistry; public health service; questionnaire; school health service; world health organization; A…		Cariostatic Agents; Sodium Fluoride, 7681-49-4															Bian, J.Y.								8959374			7546125	English	Adv. Dent. Res.	Article
Chandler N.P., Thomson M.E., Thomson C.W.	7005527800;7203013328;57196993565;	The effect of fluoridated milk on bovine dental enamel.	1995	Advances in dental research	9	2		116	117		3	10.1177/08959374950090020501	https://www.scopus.com/inward/record.uri?eid=2-s2.0-0029336524&doi=10.1177%2f08959374950090020501&partnerID=40&md5=45341ed05b4eafb7ea0107817818516e	University of Otago, School of Dentistry, New Zealand	Chandler, N.P., University of Otago, School of Dentistry, New Zealand; Thomson, M.E., University of Otago, School of Dentistry, New Zealand; Thomson, C.W., University of Otago, School of Dentistry, New Zealand	The concept of intra-oral cariogenicity tests, using naturally accumulated plaque, was pioneered by Koulourides (Koulourides et al., 1974). Tests rely on changes in microhardness of dental enamel after exposure to substrates. We used this model, with significant modifications, to determine the possible caries-protective effect of fluoridated milk. Custom-made cast chrome intra-oral appliances wer…		anticaries agent; fluoride; fluorophosphate; phosphate; animal; article; cattle; chemistry; diet supplementation; drug effect; enamel; hardness; human; milk; surface property; Animals; Cariostatic Agents; Cattle; Dental Enamel; Fluorides; Food, Fortified; Hardness; Humans; Milk; Phosphates; Surface Properties		fluoride, 16984-48-8; fluorophosphate, 10163-15-2, 15181-43-8, 7631-97-2, 7789-74-4; phosphate, 14066-19-4, 14265-44-2; Cariostatic Agents; Fluorides; fluorophosphate, 15181-43-8; Phosphates															Chandler, N.P.								8959374			7546126	English	Adv. Dent. Res.	Article
Gyurkovics C., Zimmermann P., Hadas E., B?n?czy J.	6506078982;7201350270;7004293068;24785798900;	Effect of fluoridated milk on caries: 10-year results.	1992	The Journal of clinical dentistry	3	4		121	124		13		https://www.scopus.com/inward/record.uri?eid=2-s2.0-0027024746&partnerID=40&md5=b5b14cd4c11372ce67f5197243e15aef	Department of Conservative Dentistry, Semmelweis University of Medicine, Budapest, Hungary.	Gyurkovics, C., Department of Conservative Dentistry, Semmelweis University of Medicine, Budapest, Hungary.; Zimmermann, P., Department of Conservative Dentistry, Semmelweis University of Medicine, Budapest, Hungary.; Hadas, E., Department of Conservative Dentistry, Semmelweis University of Medicine, Budapest, Hungary.; B?n?czy, J., Department of Conservative Dentistry, Semmelweis University of M…	The aim of the study was to assess the caries-preventive effect of fluoridated milk after 10 years of consumption, including a two-year interruption. DMF mean values of 162 institutionalized children aged 7- to 14-years were compared to DMF mean values of 139 institutionalized children (control) of the same age. The test group children consumed 200 ml milk daily, implemented with 0.4 mg-to 0.75 m…		fluoride; food additive; adolescent; animal; article; child; dental caries; follow up; human; Hungary; milk; prevalence; Adolescent; Animal; Child; Dental Caries; Fluorides; Follow-Up Studies; Food Additives; Human; Hungary; Milk; Prevalence		fluoride, 16984-48-8; Fluorides; Food Additives															Gyurkovics, C.								8958831			1306678	English	J Clin Dent	Article
Jones S., Crawford A.C., Jenner A.M., Roberts J.T., Lennon M.A.	57213203487;57220731270;7006757904;57213462817;7006240636;	The possibility of school milk as a vehicle for fluoride: epidemiological, organisational and legal considerations.	1992	Community dental health	9	4		335	342		7		https://www.scopus.com/inward/record.uri?eid=2-s2.0-0027017795&partnerID=40&md5=9a31e0f153ce74a7b55e1f1720a0015f	Department of Clinical Dental Sciences, University of Liverpool, UK.	Jones, S., Department of Clinical Dental Sciences, University of Liverpool, UK.; Crawford, A.C., Department of Clinical Dental Sciences, University of Liverpool, UK.; Jenner, A.M., Department of Clinical Dental Sciences, University of Liverpool, UK.; Roberts, J.T., Department of Clinical Dental Sciences, University of Liverpool, UK.; Lennon, M.A., Department of Clinical Dental Sciences, Universit…	The aim of this study was to investigate the epidemiological, organisational and legal considerations of using school milk as a vehicle for fluoride. The background to the work was the need to develop alternative methods of fluoride supplementation for high risk groups living in areas where water fluoridation is unlikely. St Helens in Merseyside was chosen as the study area, where 23 per cent of …		fluoride; animal; article; catering service; dental caries; economics; Europe; European Union; financial management; health survey; human; legal aspect; milk; nursery school; organization and management; preschool child; prevalence; school; United Kingdom; Animal; Child, Preschool; Dental Caries; DMF Index; England; Europe; European Union; Financing, Government; Fluorides; Food Services; Human; M…		fluoride, 16984-48-8; Fluorides															Jones, S.								0265539X			1486521	English	Community Dent Health	Article
Gyurkovics C., Hadas E., Zimmermann P., B?n?czy J.	6506078982;7004293068;7201350270;24785798900;	The effect of fluoridated milk on caries reduction over 12 years [Fluord?s?tott tej cariesredukt?v hat?s?nak vizsg?lata 12 ?v ut?n.]	1992	Fogorvosi szemle	85	7		195	202		2		https://www.scopus.com/inward/record.uri?eid=2-s2.0-0026894751&partnerID=40&md5=6387205155e6791e1463e49441204af7	Semmelweis Orvostudoma?nyi Egyetem, Konzerv?l? Fog?szati Klinika, Budapest, Hungary	Gyurkovics, C., Semmelweis Orvostudoma?nyi Egyetem, Konzerv?l? Fog?szati Klinika, Budapest, Hungary; Hadas, E., Semmelweis Orvostudoma?nyi Egyetem, Konzerv?l? Fog?szati Klinika, Budapest, Hungary; Zimmermann, P., Semmelweis Orvostudoma?nyi Egyetem, Konzerv?l? Fog?szati Klinika, Budapest, Hungary; B?n?czy, J., Semmelweis Orvostudoma?nyi Egyetem, Konzerv?l? Fog?szati Klinika, Budapest, Hungary	The aim of the study was to assess the caries-preventive effect of fluoridated milk after 12-years of consumption, including 2 years interruption. DMF mean values of 162 institutionalized children aged 7-to 14 years were compared with DMF mean values of 139 institutionalized control children of the same age. The children consumed 200 ml milk daily, implemented with 0.4 mg -0.75 mg F(-)--depending…		fluoride; food additive; adolescent; animal; article; child; dental caries; female; follow up; health survey; human; Hungary; male; milk; preschool child; Adolescent; Animals; Child; Child, Preschool; Dental Caries; DMF Index; Female; Fluorides; Follow-Up Studies; Food Additives; Humans; Hungary; Male; Milk		fluoride, 16984-48-8; Fluorides; Food Additives															Gyurkovics, C.								155314			1303878	Hungarian	Fogorv Sz	Article
Banoczy J., Ritlop B., Solymosi G., Gombik A., Adatia A.	24785798900;7801352097;6508390324;6506626069;7003910401;	Anticariogenic effect of fluoridated milk and water in rats	1990	Acta Physiologica Hungarica	76	4		341	346		4		https://www.scopus.com/inward/record.uri?eid=2-s2.0-0025563324&partnerID=40&md5=860b76adfc366a59106ae2ddc8feddae	Department of Conservative Dentistry, Semmelweis Medical University, Mikszath Kalman Ter 5, 1088 Budapest, Hungary	Banoczy, J., Department of Conservative Dentistry, Semmelweis Medical University, Mikszath Kalman Ter 5, 1088 Budapest, Hungary; Ritlop, B., Department of Conservative Dentistry, Semmelweis Medical University, Mikszath Kalman Ter 5, 1088 Budapest, Hungary; Solymosi, G., Department of Conservative Dentistry, Semmelweis Medical University, Mikszath Kalman Ter 5, 1088 Budapest, Hungary; Gombik, A., …	[No abstract available]		fluoride sodium; animal experiment; article; dental caries; female; male; nonhuman; nutrition; rat; Animal; Biological Availability; Dental Caries; Diet, Cariogenic; Drinking; Female; Male; Milk; Rats; Sodium Fluoride; Water		fluoride sodium, 51668-54-3, 7681-49-4, 79933-27-0; Sodium Fluoride, 7681-49-4; Water, 7732-18-5															Hungary								0231424X		APHDU	2104501	English	ACTA PHYSIOL. HUNG.	Article
Villa A., Guerrero S., Cisternas P., M?nckeberg F.	7201597689;35577129000;56511855700;7004191786;	Caries prevention through a nutritional vehicle [La prevenci?n de caries a trav?s de un veh?culo nutricional.]	1990	Archivos Latinoamericanos de Nutricion	40	2		197	208				https://www.scopus.com/inward/record.uri?eid=2-s2.0-0025435411&partnerID=40&md5=540ea18db8b036602961d711a2158a7a	Instituto de Nutrici?n y Tecnolog?a de los Alimentos (INTA), Universidad de Chile, Santiago.	Villa, A., Instituto de Nutrici?n y Tecnolog?a de los Alimentos (INTA), Universidad de Chile, Santiago.; Guerrero, S., Instituto de Nutrici?n y Tecnolog?a de los Alimentos (INTA), Universidad de Chile, Santiago.; Cisternas, P., Instituto de Nutrici?n y Tecnolog?a de los Alimentos (INTA), Universidad de Chile, Santiago.; M?nckeberg, F., Instituto de Nutrici?n y Tecnolog?a de los Alimentos (INTA), …	In order to evaluate the efficacy of fluoridated milk as a cariostatic nutritional product, the biological and technical possibilities of adding fluoride (F) as monofluorophosphate (MFP) to milk were studied, together with a preliminary cost estimation for this procedure. F ingestion by preschool children pertaining to the low and medium-low levels of population was estimated through polls and ch…		fluoride; animal; article; bioavailability; comparative study; dental caries; economics; fluoridation; food analysis; human; methodology; milk; preschool child; Animal; Biological Availability; Child, Preschool; Comparative Study; Dental Caries; English Abstract; Fluoridation; Fluorides; Food Analysis; Human; Milk		fluoride, 16984-48-8; Fluorides															Villa, A.								40622			2133180	Spanish	Arch Latinoam Nutr	Article
Toth Z., Zimmermann P., Gintner Z., Banoczy J.	56770814900;7201350270;56359880700;24785798900;	Changes of acid solubility and fluoride content of the enamel surface in children consuming fluoridated milk	1989	Acta Physiologica Hungarica	74	2		135	140		4		https://www.scopus.com/inward/record.uri?eid=2-s2.0-0024817834&partnerID=40&md5=ecdf0ff4491cae690b7024f7ca72172b	Department of Conservative Dentistry, Semmelweis University Medical School, Mikszath Kalman ter 5, H-1088 Budapest, Hungary	Toth, Z., Department of Conservative Dentistry, Semmelweis University Medical School, Mikszath Kalman ter 5, H-1088 Budapest, Hungary; Zimmermann, P., Department of Conservative Dentistry, Semmelweis University Medical School, Mikszath Kalman ter 5, H-1088 Budapest, Hungary; Gintner, Z., Department of Conservative Dentistry, Semmelweis University Medical School, Mikszath Kalman ter 5, H-1088 Buda…	[No abstract available]		fluoride; phosphorus; article; enamel; human; major clinical study; milk; school child; Animal; Child; Dental Enamel; Fluoridation; Fluorides; Human; Hydrogen-Ion Concentration; Milk; Solubility		Fluorides															Hungary								0231424X		APHDU	2603730	English	ACTA PHYSIOL. HUNG.	Article
Villa A., Guerrero S., Cisternas P., Monckeberg F.	7201597689;35577129000;56511855700;7004191786;	Fluoride bioavailability from disodium monofluorophosphate fluoridated milk in children and rats	1989	Caries Research	23	3		179	183		11	10.1159/000261174	https://www.scopus.com/inward/record.uri?eid=2-s2.0-0024577943&doi=10.1159%2f000261174&partnerID=40&md5=6c5b10233b83812cc526c69d8968cb3e	Institute of Nutrition and Food Technology (INTA), University of Chile, Santiago, Chile	Villa, A., Institute of Nutrition and Food Technology (INTA), University of Chile, Santiago, Chile; Guerrero, S., Institute of Nutrition and Food Technology (INTA), University of Chile, Santiago, Chile; Cisternas, P., Institute of Nutrition and Food Technology (INTA), University of Chile, Santiago, Chile; Monckeberg, F., Institute of Nutrition and Food Technology (INTA), University of Chile, Sant…	The aim of the present work was to study the usefulness of disodium monofluorphosphate (MFP) as a milk-fluoridating agent by measuring the bioavailability of F from MFP in milk relative to that of F from NaF in water. Long-term (multiple-dose) studies were performed on rats measuring F bone uptake. The relative F absorption from MFP in milk was also determined in preschool children by means of 24…	Caries prevention; Disodium monofluorophosphate fluoride bioavailability; Milk fluoridation	fluoride; fluoride sodium; fluorophosphate; phosphate; absorption; animal; article; bioavailability; bone; comparative study; female; human; male; milk; preschool child; rat; rat strain; urine; Absorption; Animal; Biological Availability; Bone and Bones; Child, Preschool; Comparative Study; Female; Fluorides; Human; Male; Milk; Phosphates; Rats; Rats, Inbred Strains; Sodium Fluoride; Support, Non…		fluoride sodium, 51668-54-3, 7681-49-4, 79933-27-0; fluoride, 16984-48-8; fluorophosphate, 10163-15-2, 15181-43-8, 7631-97-2, 7789-74-4; phosphate, 14066-19-4, 14265-44-2; Fluorides; fluorophosphate, 15181-43-8; Phosphates; Sodium Fluoride, 7681-49-4														Backer Dirks, O., Jongeling-Eindhoven, J., Flissebaalje, T., Total and free ionic fluoride in human and cow?s milk as determined by gas-liquid chromatography and the fluoride electrode (1974) Caries Res, 8, pp. 181-186; B?n?czy, J., Zimmerman, P., Pinter, A., Effect of fluoridated milk in caries: 3-year results (1983) Community Dent Oral Epidemiol, 11, pp. 81-85; B?n?czy, J., Zimmerman, P., Hads,…	Villa, A.; Institute of Nutrition and Food Technology, University of Chile, Casilla 15138, Stgo. 11, Santiago, Chile								86568			2736581	English	Caries Res.	Article
Zahlaka M., Mitri O., Munder H., Mann J., Kaldavi A., Galon H., Gedalia I.	6506559044;6503961654;6602421938;7402735649;6505468980;6603180611;7005913812;	The effect of fluoridated milk on caries in Arab children. Results after 3 years.	1987	Clinical preventive dentistry	9	4		23	25		9		https://www.scopus.com/inward/record.uri?eid=2-s2.0-0023376284&partnerID=40&md5=b270b474ed273beaccc9d2edd17887ed		Zahlaka, M.; Mitri, O.; Munder, H.; Mann, J.; Kaldavi, A.; Galon, H.; Gedalia, I.	[No abstract available]		fluoride; animal; article; cattle; child; dental caries; enamel; ethnic group; human; Israel; metabolism; milk; preschool child; Animal; Cattle; Child; Child, Preschool; Dental Caries; Dental Enamel; Ethnic Groups; Fluorides; Human; Israel; Milk; Support, Non-U.S. Gov't		fluoride, 16984-48-8; Fluorides															Zahlaka, M.								1639633			3497756	English	Clin Prev Dent	Article
Toth Z., Zimmermann P., Banoczy J., Szombath D.	56770814900;7201350270;24785798900;6603148152;	Enamel biopsy studies after five years consumption of fluoridated milk	1987	Fluoride - Quarterly Reports	20	4		171	176		5		https://www.scopus.com/inward/record.uri?eid=2-s2.0-0023636917&partnerID=40&md5=edd787c936c31d5e4978451bbaf52499	Department of Conservative Dentistry, Faculty of Dentistry, Semmelweis Medical University, H-1088 Budapest, Hungary	Toth, Z., Department of Conservative Dentistry, Faculty of Dentistry, Semmelweis Medical University, H-1088 Budapest, Hungary; Zimmermann, P., Department of Conservative Dentistry, Faculty of Dentistry, Semmelweis Medical University, H-1088 Budapest, Hungary; Banoczy, J., Department of Conservative Dentistry, Faculty of Dentistry, Semmelweis Medical University, H-1088 Budapest, Hungary; Szombath,…	Enamel biopsy examination from incisor teeth of 41 institutionalized children, aged eight to ten years, who had consumed fluoridated milk for five years, showed a significant increase in enamel fluoride content (12.54 ? 0.761 ng), compared with data from 47 control children (7.30 ? 0.360 ng). The amount of dissolved calcium was lower in the test group (4.57 ? 0.511 ?g), than in controls (5.60 ? 0…		fluoride; age; biopsy; caries prevention; controlled study; enamel; fluoridation; human; methodology; milk; normal human; prevention; school child; short survey		fluoride, 16984-48-8																							154725		FLQRA		English	FLUORIDE Q. REP.	Article
Legett Jr. B.J., Garbee W.H., Gardiner J.F., Lancaster D.M.	6602601628;6602879409;7202268177;7101922108;	The effect of fluoridated chocolate-flavored milk on caries incidence in elementary school children: two and three-year studies.	1987	ASDC journal of dentistry for children	54	1		18	21		10		https://www.scopus.com/inward/record.uri?eid=2-s2.0-0023210553&partnerID=40&md5=d9a920a9e9244ac828169f9043835d39		Legett Jr., B.J.; Garbee, W.H.; Gardiner, J.F.; Lancaster, D.M.	Because chocolate is the strongly preferred milk flavoring agent in the USA and because neither food selection nor ingestion is monitored in most schools, it seemed appropriate to study the effects of chocolate-flavored, sweetened, low-fat, fluoridated milk on the caries incidence of elementary school children.		fluoride; animal; article; cacao; child; dental caries; human; milk; plant; preschool child; season; time; Animal; Cacao; Child; Child, Preschool; Dental Caries; Fluorides; Human; Milk; Plants, Edible; Seasons; Time Factors		fluoride, 16984-48-8; Fluorides															Legett, B.J.								220353			3468137	English	ASDC J Dent Child	Article
Tuutti H., Honkala E., Laurinkari J.	6602893989;7005947775;6507694598;	Acceptability of fluoride use in finnish municipalities	1985	Scandinavian Journal of Public Health	13	3		109	112			10.1177/140349488501300307	https://www.scopus.com/inward/record.uri?eid=2-s2.0-84970471424&doi=10.1177%2f140349488501300307&partnerID=40&md5=887e56b33572ba38b56006ca9b88ce81	Department of Preventive Dentistry and Cariology, University of Kuopio, Kuopio, Finland; Department of Public Health, University of Kuopio, Kuopio, United States	Tuutti, H., Department of Preventive Dentistry and Cariology, University of Kuopio, Kuopio, Finland; Honkala, E., Department of Preventive Dentistry and Cariology, University of Kuopio, Kuopio, Finland; Laurinkari, J., Department of Public Health, University of Kuopio, Kuopio, United States	The aim of this study was, firstly, to determine what methods of delivering fluorides might be acceptable to Finnish municipalities and, secondly, to investigate which characeristics of the municipalities best explain the variation in acceptability of fluorides. A sample, composed of 46 Finnish municipalities and representing the communes according to number of inhabitants was drawn and a mail su…		drinking water; fluoride; article; Finland; geographic distribution; human; milk; normal human; prevention; priority journal; short survey; social aspect; tooth		fluoride, 16984-48-8														Avebury, L., Fluoridation and individual freedom (1984) Br Dent J, 155, p. 277; (1981) Central Statistical Office of Finland, , Statistical Yearbook of Finland, Helsinki; Hannus, H., Kunnallislaki, Helsinki 1977; Hel?e, L.A., Birkeland, J.M., The public opinion in Norway on water fluoridation (1974) Community Dent Oral Epidemiol, 2, pp. 95-97; Jodaikin, A., Attitudes of recent medical graduates a…									14034948			3839595	English	Scand. J. Public Health	Article
Ophaug R.H., Singer L., Harland B.F.	6603814027;35516375500;7004082281;	Dietary fluoride intake of 6-month and 2-year-old children in four dietary regions of the United States	1985	American Journal of Clinical Nutrition	42	4		701	707		47	10.1093/ajcn/42.4.701	https://www.scopus.com/inward/record.uri?eid=2-s2.0-0021971234&doi=10.1093%2fajcn%2f42.4.701&partnerID=40&md5=1faed187b0a0d0625a58d71ff7d2f22e	Biochemistry Program, School of Dentistry, University of Minnesota, Minneapolis, MN 55455, United States	Ophaug, R.H., Biochemistry Program, School of Dentistry, University of Minnesota, Minneapolis, MN 55455, United States; Singer, L., Biochemistry Program, School of Dentistry, University of Minnesota, Minneapolis, MN 55455, United States; Harland, B.F., Biochemistry Program, School of Dentistry, University of Minnesota, Minneapolis, MN 55455, United States	Based upon the analysis of 44 market basket food collections, the average daily dietary fluoride intakes of 6-mo-old and 2-yr-old children residing in cities with water fluoride levels of 0.05 to 1.04 ppm were determined. In cities with >0.7 ppm fluoride in the drinking water, a 6-mo-old child (infant) and a 2-yr-old child (toddler) had mean dietary fluoride intakes of 0.418 mg/day (0.052 mg/kg b…		drinking water; fluoride; child; diet; human; human experiment; infant; preschool child; priority journal		fluoride, 16984-48-8			National Institute of Dental and Craniofacial Research,�NIDCR: P01DE001850																				29165		AJCNA	4050730	English	AM. J. CLIN. NUTR.	Article
B?n?czy J., Zimmermann P., Hadas ?., Pinter A., Bruszt V.	24785798900;7201350270;7004293068;7101797543;6506693873;	Effect of fluoridated milk on caries: 5 year results	1985	The Journal of the Royal Society for the Promotion of Health	105	3		99	103		26	10.1177/146642408510500304	https://www.scopus.com/inward/record.uri?eid=2-s2.0-0021797825&doi=10.1177%2f146642408510500304&partnerID=40&md5=49adbbd97eca7f6dcefde3d48e4e3620	Department of Conservative Dentistry, Faculty of Dentistry, United States; Computer Center, Semmelweis Medical University, Budapest, Hungary	B?n?czy, J., Department of Conservative Dentistry, Faculty of Dentistry, United States; Zimmermann, P., Department of Conservative Dentistry, Faculty of Dentistry, United States; Hadas, ?., Department of Conservative Dentistry, Faculty of Dentistry, United States; Pinter, A., Department of Conservative Dentistry, Faculty of Dentistry, United States; Bruszt, V., Computer Center, Semmelweis Medical…	THE AIM OF the study was to assess the caries- preventive effect of fluoridated milk after 4- and 5 years of consumption in 165 institutionalized chil ren aged 6- to 12 years. The children consumed 200 ml of milk daily, fluoridated with 0.4 mg-, or 0.75 mg F- according to age. The data were compared with those of 122 home children without preventive measures. Analysis of the data showed a conside…		fluoride; food additive; article; child; dental caries; drug efficacy; drug therapy; human; human experiment; milk; normal human; prevention; therapy; tooth; Animals; Child; Child, Preschool; Dental Caries; Fluoridation; Humans; Hungary; Milk		fluoride, 16984-48-8														B?n?czy, J., Hadas, C., Eszt?ri, I., Marosi, I., Nemes, J., Three year results with sorbitol in clinical longitudinal expertments (1981) J. Int. Assoc. Dent. Child., 12, pp. 59-63; B?an?czy, J., Zimmermann, P., Hadas, ?., Pint?r, A., Ergebnisse mit Milchfluoridierung im zweij?hrigen klinischen Experiment am Heimkindern (1982) Kariesprophylaxe., 4, pp. 43-47; B?nz?zy, J., Zimmermann, P., Pinter, A…									14664240			3925145	English	J. R. Soc. Promot. Health	Article
Stephen K.W., Boyle I.T., Campbell D., McNee S., Boyle P.	7005094263;57196876730;36505580000;35821330500;55743202600;	Five-year double-blind fluoridated milk study in Scotland.	1984	Community dentistry and oral epidemiology	12	4		223	229		39	10.1111/j.1600-0528.1984.tb01444.x	https://www.scopus.com/inward/record.uri?eid=2-s2.0-0021473966&doi=10.1111%2fj.1600-0528.1984.tb01444.x&partnerID=40&md5=89ce09dc75170ba0359170c52ce1fbc8		Stephen, K.W.; Boyle, I.T.; Campbell, D.; McNee, S.; Boyle, P.	A 5-yr double-blind fluoridated milk study has been completed and, following baseline stratification, 94 children aged 4 1/2/5 1/2 yr were allocated to the test group and 93 to the control. Each subject received 200 ml school milk daily, identification between the test and control plastic packs being by colour-coding alone with the former containing 1.5 mgF- giving a potential topical benefit of …		fluoride; animal; article; child; comparative study; dental caries; double blind procedure; female; health survey; human; male; milk; preschool child; school; time; United Kingdom; Animals; Child; Child, Preschool; Dental Caries; DMF Index; Double-Blind Method; Female; Fluorides; Humans; Male; Milk; Schools; Scotland; Time Factors		fluoride, 16984-48-8; Fluorides															Stephen, K.W.								3015661			6590173	English	Community Dent Oral Epidemiol	Article
Davis J.G., Partners J.	57199370462;6504748852;	Fluoridation of milk [La fluorurazione del latte.]	1983	Prevenzione stomatologica	9	4		9	18				https://www.scopus.com/inward/record.uri?eid=2-s2.0-0020776848&partnerID=40&md5=db7c550f7fde90464a246ba07e28527f		Davis, J.G.; Partners, J.	[No abstract available]		fluoride; animal; article; dental caries; fluoridation; human; milk; Animal; Dental Caries; Fluoridation; Fluorides; Human; Milk		fluoride, 16984-48-8; Fluorides															Davis, J.G.								3901030			6592573	Italian	Prev Stomatol	Article
Moln?r E., Sug?r E., T?th K.	7103079258;7003973734;57198224737;	Experiences in the preparation of fluoridated milk [Erfahrungen in Verbindung mit der Milchfluoridierung.]	1983	ZWR	92	6		48, 51	53				https://www.scopus.com/inward/record.uri?eid=2-s2.0-18844479838&partnerID=40&md5=4d298e75a4d2b96980c4e4693f7dfb82		Moln?r, E.; Sug?r, E.; T?th, K.	[No abstract available]		fluoride; animal; article; child; female; food industry; human; longitudinal study; male; milk; Animal; Child; Female; Fluorides; Food-Processing Industry; Human; Longitudinal Studies; Male; Milk		fluoride, 16984-48-8; Fluorides															Moln?r, E.								0044166X			6583907	German	ZWR	Article
B?n?czy J., Zimmermann P., Pint?r A., Hadas E., Bruszt V.	24785798900;7201350270;7101797543;7004293068;6506693873;	Effect of fluoridated milk on caries: 3-year results.	1983	Community dentistry and oral epidemiology	11	2		81	85		14	10.1111/j.1600-0528.1983.tb01359.x	https://www.scopus.com/inward/record.uri?eid=2-s2.0-0020743844&doi=10.1111%2fj.1600-0528.1983.tb01359.x&partnerID=40&md5=1f41900eea6530c0946167b7c9978681		B?n?czy, J.; Zimmermann, P.; Pint?r, A.; Hadas, E.; Bruszt, V.	The effect of fluoridated milk consumption has been investigated in a follow-up study of 269 children aged 3-9 years. Children consumed 200 ml of milk daily, fluoridated in the groups 3-5 years with 0.4 mg F-, and in those aged 6-9 years with 0.75 mg F-, for 300 days yearly. The caries data were analyzed with special regard to changes in the DMF values of the permanent first molars, the yearly ex…		fluoride; animal; article; child; comparative study; dental caries; health survey; human; longitudinal study; milk; preschool child; time; Animals; Child; Child, Preschool; Dental Caries; DMF Index; Fluorides; Humans; Longitudinal Studies; Milk; Time Factors; MLCS; MLOWN		fluoride, 16984-48-8; Fluorides															B?n?czy, J.								3015661			6573242	English	Community Dent Oral Epidemiol	Article
Zimmermann P., Pint?r A., Hadas E., B?n?czy J., Albi I., Etelk?zi M., Fels?v?lyi A., Tornyos Z.	7201350270;7101797543;7004293068;24785798900;6507611124;6504488961;57199537528;55306160800;	Results of a 2-year longitudinal study on nursery school-children drinking fluoridated milk [A tej fluord?s?t?s?val v?gzett klinikai longitudin?lis k?s?rletek k?t?ves eredm?nyei ?vod?skor? gyermekeken.]	1982	Fogorvosi szemle	75	3		81	87				https://www.scopus.com/inward/record.uri?eid=2-s2.0-0020110362&partnerID=40&md5=2ae3b370d9d5fe762761dd4d5c31aa83		Zimmermann, P.; Pint?r, A.; Hadas, E.; B?n?czy, J.; Albi, I.; Etelk?zi, M.; Fels?v?lyi, A.; Tornyos, Z.	[No abstract available]		fluoride; food additive; animal; article; child; child nutrition; health survey; human; Hungary; longitudinal study; milk; nursery school; Animal; Child; Child Nutrition; DMF Index; Fluorides; Food Additives; Human; Hungary; Longitudinal Studies; Milk; Schools, Nursery		fluoride, 16984-48-8; Fluorides; Food Additives															Zimmermann, P.								155314			6953029	Hungarian	Fogorv Sz	Article
Stephen K.W., Boyle I.T., Campbell D., McNee S., Fyffe J.A., Jenkins A.S., Boyle P.	7005094263;57196876730;36505580000;35821330500;57192138407;57213631452;55743202600;	A 4-year double-blind fluoridated school milk study in a vitamin-D deficient area	1981	British Dental Journal	151	9		287	292		16	10.1038/sj.bdj.4804690	https://www.scopus.com/inward/record.uri?eid=2-s2.0-0019872244&doi=10.1038%2fsj.bdj.4804690&partnerID=40&md5=d14b4b7906641eaddcffff8a5d7c65e7		Stephen, K.W.; Boyle, I.T.; Campbell, D.; McNee, S.; Fyffe, J.A.; Jenkins, A.S.; Boyle, P.	[No abstract available]		fluoride; animal; article; clinical trial; comparative study; controlled study; dental caries; diet therapy; double blind procedure; health survey; human; milk; nursery school; preschool child; United Kingdom; vitamin D deficiency; Animal; Child, Preschool; Clinical Trials; Comparative Study; Dental Caries; DMF Index; Double-Blind Method; Fluorides; Human; Milk; Schools, Nursery; Scotland; Suppor…		fluoride, 16984-48-8; Fluorides																							70610			7025869	English	Brit. Dent. J.	Article
Davis J.G.	57199370462;	Fluoridated milk and dental caries [Lait fluor? et caries dentaires.]	1981	L" Information dentaire	63	18		1708	1718				https://www.scopus.com/inward/record.uri?eid=2-s2.0-0019568799&partnerID=40&md5=0e1c2fe9c24b58b532ec48f135dac4e4		Davis, J.G.	[No abstract available]		fluoride; animal; article; cattle; child; dental caries; diet; fluoridation; human; infant; milk; preschool child; Animal; Cattle; Child; Child, Preschool; Dental Caries; Diet; Fluoridation; Fluorides; Human; Infant; Milk		fluoride, 16984-48-8; Fluorides															Davis, J.G.								200018			6941928	French	Inf Dent	Article
Stephen K.W., Campbell D.	7005094263;36505580000;	A 4-year double-blind caries study with fluoridated school milk	1981	Caries Research	15	2		185			2		https://www.scopus.com/inward/record.uri?eid=2-s2.0-0019370237&partnerID=40&md5=47eb8c26576974f20d3956865525ca52	Univ. Glasgow Dent. Sch., Glasgow, United Kingdom	Stephen, K.W., Univ. Glasgow Dent. Sch., Glasgow, United Kingdom; Campbell, D., Univ. Glasgow Dent. Sch., Glasgow, United Kingdom	[No abstract available]		fluoride; abstract report; dental caries; therapy; tooth		fluoride, 16984-48-8																							86568		CAREB		English	CARIES RES.	Article
Davis J.G.	57199370462;	The case for fluoridised milk for children.	1978	The Journal of the Dental Association of South Africa = Die Tydskrif van die Tandheelkundige Vereniging van Suid-Afrika	33	10		556	557		1		https://www.scopus.com/inward/record.uri?eid=2-s2.0-0018020038&partnerID=40&md5=f8027a344dd8d85803cd85029f6a4260		Davis, J.G.	[No abstract available]		fluoride; food additive; animal; article; cattle; child; fluoridation; human; infant; milk; preschool child; school; Animal; Cattle; Child; Child, Preschool; Fluoridation; Fluorides; Food Additives; Human; Infant; Milk; Schools		fluoride, 16984-48-8; Fluorides; Food Additives															Davis, J.G.								118516			295310	English	J Dent Assoc S Afr	Article
Brown C.R., Crawford J.J., McIver F.T., Taylor D.F.	56309709100;7401850669;6604013886;16173217200;	Effect of milk and fluoridated milk on bacterial enamel demineralization	1977	Journal of Dental Research	56	Spec. B.					1		https://www.scopus.com/inward/record.uri?eid=2-s2.0-19244376834&partnerID=40&md5=511e4de2e49ccbb81348fad6d8cfc44a	Univ. North Carolina, Chapel Hill, N.C., United States	Brown, C.R., Univ. North Carolina, Chapel Hill, N.C., United States; Crawford, J.J., Univ. North Carolina, Chapel Hill, N.C., United States; McIver, F.T., Univ. North Carolina, Chapel Hill, N.C., United States; Taylor, D.F., Univ. North Carolina, Chapel Hill, N.C., United States	[No abstract available]		fluoride; cattle; demineralization; enamel; in vitro study; milk; theoretical study		fluoride, 16984-48-8																							220345		JDREA		English	J. DENT. RES.	Article
Bresler M.	7006035986;	Fluoridised milk	1977	Lancet	I	8018		962			1		https://www.scopus.com/inward/record.uri?eid=2-s2.0-0017786262&partnerID=40&md5=fc72992b016e12b54f56249a1ad44a1f	Borrow Dental Milk Found., London, United Kingdom	Bresler, M., Borrow Dental Milk Found., London, United Kingdom	[No abstract available]		fluoride; milk; animal; fluoridation; letter; milk; Animal; Fluoridation; Milk		fluoride, 16984-48-8															United Kingdom								1406736		LANCA	67429	English	LANCET
Poulsen S., Larsen M.J., Larson R.H.	55223320500;7201731227;7402161526;	Effect of fluoridated milk and water on enamel fluoride content and dental caries in the rat	1976	Caries Research	10	3		227	233		11	10.1159/000260204	https://www.scopus.com/inward/record.uri?eid=2-s2.0-0017133877&doi=10.1159%2f000260204&partnerID=40&md5=213c2f44b06fdb68aa32a92491395ab8	Dept. Pedodont. Prev. Dent., Roy. Dent. Coll., Aarhus, Denmark	Poulsen, S., Dept. Pedodont. Prev. Dent., Roy. Dent. Coll., Aarhus, Denmark; Larsen, M.J., Dept. Pedodont. Prev. Dent., Roy. Dent. Coll., Aarhus, Denmark; Larson, R.H., Dept. Pedodont. Prev. Dent., Roy. Dent. Coll., Aarhus, Denmark	The effects of pre eruptive and post eruptive exposure to fluoride (F) administered in milk and in water were studied separately using Osborne Mendel rats fed diet 2000 and infected by Streptococcus mutans 6715. In assessing pre eruptive effects, two groups of animals received either milk or water containing F at a dose of 1 mg/kg bodyweight by stomach tube from 5 to 15 days of age. Although thes…		drinking water; fluoride; water; article; dental caries; diet; enamel; milk; oral drug administration; rat; Streptococcus mutans; theoretical study		fluoride, 16984-48-8; water, 7732-18-5																							86568		CAREB	1063604	English	CARIES RES.	Article
Davis J.G.	8075701600;	A special fluoridated school milk?	1968	Lancet	1	7533		93			1	10.1016/s0140-6736(68)90100-1	https://www.scopus.com/inward/record.uri?eid=2-s2.0-0014412334&doi=10.1016%2fs0140-6736%2868%2990100-1&partnerID=40&md5=f4cac9fdb110c3184c6bf651f1346cc5		Davis, J.G.	[No abstract available]		anticaries agent; fluoride; food additive; animal; article; child; female; fluoridation; human; male; milk; school health service; United Kingdom; Animals; Cariostatic Agents; Child; Female; Fluoridation; Fluorides; Food Additives; Great Britain; Humans; Male; Milk; School Health Services; MLCS; MLOWN		fluoride, 16984-48-8; Cariostatic Agents; Fluorides; Food Additives															Davis, J.G.								1406736			4169145	English	Lancet	Article
Light A.E., Bibby B.G., Smith F.A., Gardner D.E., Hodge H.C.	16055309000;57100607300;55465770600;57201520196;57202397581;	Fluoride Content of Teeth from Children Who Drank Fluoridated Milk	1968	Journal of Dental Research	47	4		668			4	10.1177/00220345680470043001	https://www.scopus.com/inward/record.uri?eid=2-s2.0-0014311365&doi=10.1177%2f00220345680470043001&partnerID=40&md5=018b7a683afcb7d60050b385fa92fc2e	School of Medicine and Dentistry, University of Rochester, Rochester, New York, United States	Light, A.E., School of Medicine and Dentistry, University of Rochester, Rochester, New York, United States; Bibby, B.G., School of Medicine and Dentistry, University of Rochester, Rochester, New York, United States; Smith, F.A., School of Medicine and Dentistry, University of Rochester, Rochester, New York, United States; Gardner, D.E., School of Medicine and Dentistry, University of Rochester, R…	[No abstract available]		fluoride; food additive; mineral; animal; article; child; deciduous tooth; dental caries; dentin; enamel; fluoridation; human; milk; Animal; Child; Dental Caries; Dental Enamel; Dentin; Fluoridation; Fluorides; Food Additives; Human; Milk; Minerals; Tooth, Deciduous		fluoride, 16984-48-8; Fluorides; Food Additives; Minerals															Hodge, H.C.6909 Cherry Lane, Annandale. Va 22003, United States								220345			5242996	English	J. Dent. Res.	Article
ZIEGLER E.	7101751803;	REPORT ON THE LARGE-SCALE EXPERIMENT OF ADDING FLUORINE TO HOUSEHOLD MILK IN WINTERTHUR. [BERICHT UEBER DEN WINTERTHURER GROSSVERSUCH MIT FLUORZUGABE ZURHAUSHALTMILCH.]	1964	Helvetica paediatrica acta	19			343	354		10		https://www.scopus.com/inward/record.uri?eid=2-s2.0-0344162743&partnerID=40&md5=c9157a88974e86f356ec585fe41b1c2e		ZIEGLER, E.	[No abstract available]		food additive; article; child; deciduous tooth; dental caries; dentition; fluoridation; infant; infant nutrition; milk; newborn; statistics; CHILD; DENTAL CARIES; DENTITION; FLUORIDATION; FOOD ADDITIVES; INFANT; INFANT NUTRITION; INFANT, NEWBORN; MILK; STATISTICS; TOOTH, DECIDUOUS; Child; Dental Caries; Dentition; Fluoridation; Food Additives; Infant; Infant Nutrition Physiology; Infant, Newborn;…		Food Additives															ZIEGLER, E.								0018022X			14229913	German	Helv Paediatr Acta	Article
LIGHT A.E., SMITH F.A., GARDNER E., HODGE H.C.	16055309000;55465770600;35521570200;57202397581;	Effect of fluoridated milk on deciduous teeth	1958	Journal of the American Dental Association (1939)	56	2		249	250		3		https://www.scopus.com/inward/record.uri?eid=2-s2.0-84961027651&partnerID=40&md5=7ff49ec9874820f71538844623e2ad32		LIGHT, A.E.; SMITH, F.A.; GARDNER, E.; HODGE, H.C.	[No abstract available]	FLUORIDES/effects; MILK/effects; TEETH, DECIDUOUS	fluoride; deciduous tooth; human; milk; tooth; Fluorides; Humans; Milk; Tooth; Tooth, Deciduous		fluoride, 16984-48-8; Fluorides																							28177			13501997	English	J Am Dent Assoc	Article
KASTLI P.	57497571400;	Point of view of dairymen on the question of fluoridation of milk. [Der Standpunkt der Milchwirtschaft zur Frage der Milchfluorierung.]	1956	Bulletin der Schweizerischen Akademie der Medizinischen Wissenschaften	12	6		481	486				https://www.scopus.com/inward/record.uri?eid=2-s2.0-77049269757&partnerID=40&md5=e17fd78f340f040205d4bc79ecdeab5e		KASTLI, P.	[No abstract available]		article; dental caries; DENTAL CARIES/prevention and control; fluoridation; milk; DENTAL CARIES/prevention and control; FLUORIDATION; MILK; Dental Caries; Fluoridation; Milk																	KASTLI, P.								367494			13413498	German	Bull Schweiz Akad Med Wiss	Article
HELD H.R.	35532366900;	Prevention of dental caries by endogenous fluoride intake; critical observations on dietetic fluoride intake by tablet, salt, drinking water and milk fluoridation. [Kariesprophylaxe durch endogene Fluorzufuhr; eine kritische Betrachtung der di?tetischen Fluorzufuhr durch Tabletten-, Salz-, Trinkwasser- und Milchfluorierung.]	1955	Praxis	44	39		875	881		1		https://www.scopus.com/inward/record.uri?eid=2-s2.0-77049240046&partnerID=40&md5=86c547d59f5b67b56a9d29ed27f93c1b		HELD, H.R.	[No abstract available]		fluoride; article; dental caries; DENTAL CARIES/prevention and control; FLUORIDES/therapeutic use; DENTAL CARIES/prevention and control; FLUORIDES/therapeutic use; Dental Caries; Fluorides		fluoride, 16984-48-8; Fluorides															HELD, H.R.								3698394			13280557	German	Praxis	Article
[truncated: 4 more columns]
